# Supplementary material for: Melatonin synergizes with prostaglandin E2 to enhance YAP-mediated regenerative epithelial cell emergence during intestinal repair
Source: Signal Transduct Target Ther. 2025 May 19;10:163. doi: 10.1038/s41392-025-02248-1 (PMC12086221; doi:10.1038/s41392-025-02248-1)
Supplement: Supplementary file 2 — Dataset 3 [file 41392_2025_2248_MOESM2_ESM.xlsx]

## Sheet: 2way ANOVA of BW monitoring
Within each row	compare columns (simple effects within rows)
Number of families	15
Number of comparisons per family	10
Alpha	0.05
Tukey's multiple comparisons test	Predicted (LS) mean diff.	95.00% CI of diff.	Below threshold?	Summary	Adjusted P Value
day0
Cont-PBS vs. DSS-PBS	-8.53e-14	-11.4 to 11.4	No	ns	>0.99
Cont-PBS vs. DSS-M	-9.95e-14	-11.4 to 11.4	No	ns	>0.99
Cont-PBS vs. DSS-PGE2	-1.14e-13	-11.4 to 11.4	No	ns	>0.99
Cont-PBS vs. DSS-MP	-9.95e-14	-11.4 to 11.4	No	ns	>0.99
DSS-PBS vs. DSS-M	0	-7.73 to 7.73	No	ns	>0.99
DSS-PBS vs. DSS-PGE2	0	-7.73 to 7.73	No	ns	>0.99
DSS-PBS vs. DSS-MP	0	-7.73 to 7.73	No	ns	>0.99
DSS-M vs. DSS-PGE2	0	-7.73 to 7.73	No	ns	>0.99
DSS-M vs. DSS-MP	0	-7.73 to 7.73	No	ns	>0.99
DSS-PGE2 vs. DSS-MP	0	-7.73 to 7.73	No	ns	>0.99
day1
Cont-PBS vs. DSS-PBS	1.49	-9.89 to 12.9	No	ns	>0.99
Cont-PBS vs. DSS-M	0.699	-10.7 to 12.1	No	ns	>0.99
Cont-PBS vs. DSS-PGE2	1.86	-9.52 to 13.2	No	ns	>0.99
Cont-PBS vs. DSS-MP	0.959	-10.4 to 12.3	No	ns	>0.99
DSS-PBS vs. DSS-M	-0.788	-8.51 to 6.94	No	ns	>0.99
DSS-PBS vs. DSS-PGE2	0.372	-7.35 to 8.10	No	ns	>0.99
DSS-PBS vs. DSS-MP	-0.527	-8.25 to 7.20	No	ns	>0.99
DSS-M vs. DSS-PGE2	1.16	-6.57 to 8.89	No	ns	>0.99
DSS-M vs. DSS-MP	0.26	-7.47 to 7.99	No	ns	>0.99
DSS-PGE2 vs. DSS-MP	-0.899	-8.63 to 6.83	No	ns	>0.99
day2
Cont-PBS vs. DSS-PBS	3.12	-8.25 to 14.5	No	ns	0.94
Cont-PBS vs. DSS-M	2.05	-9.33 to 13.4	No	ns	0.99
Cont-PBS vs. DSS-PGE2	3.18	-8.19 to 14.6	No	ns	0.94
Cont-PBS vs. DSS-MP	2.8	-8.57 to 14.2	No	ns	0.96
DSS-PBS vs. DSS-M	-1.07	-8.80 to 6.65	No	ns	>0.99
DSS-PBS vs. DSS-PGE2	0.0607	-7.67 to 7.79	No	ns	>0.99
DSS-PBS vs. DSS-MP	-0.321	-8.05 to 7.41	No	ns	>0.99
DSS-M vs. DSS-PGE2	1.13	-6.59 to 8.86	No	ns	>0.99
DSS-M vs. DSS-MP	0.752	-6.98 to 8.48	No	ns	>0.99
DSS-PGE2 vs. DSS-MP	-0.382	-8.11 to 7.35	No	ns	>0.99
day3
Cont-PBS vs. DSS-PBS	4.6	-6.78 to 16.0	No	ns	0.8
Cont-PBS vs. DSS-M	3.41	-7.97 to 14.8	No	ns	0.92
Cont-PBS vs. DSS-PGE2	4.06	-7.31 to 15.4	No	ns	0.87
Cont-PBS vs. DSS-MP	2.86	-8.51 to 14.2	No	ns	0.96
DSS-PBS vs. DSS-M	-1.19	-8.92 to 6.54	No	ns	>0.99
DSS-PBS vs. DSS-PGE2	-0.538	-8.27 to 7.19	No	ns	>0.99
DSS-PBS vs. DSS-MP	-1.74	-9.46 to 5.99	No	ns	0.97
DSS-M vs. DSS-PGE2	0.653	-7.07 to 8.38	No	ns	>0.99
DSS-M vs. DSS-MP	-0.546	-8.27 to 7.18	No	ns	>0.99
DSS-PGE2 vs. DSS-MP	-1.2	-8.93 to 6.53	No	ns	>0.99
day4
Cont-PBS vs. DSS-PBS	5.1	-6.27 to 16.5	No	ns	0.74
Cont-PBS vs. DSS-M	5.5	-5.88 to 16.9	No	ns	0.68
Cont-PBS vs. DSS-PGE2	3.45	-7.92 to 14.8	No	ns	0.92
Cont-PBS vs. DSS-MP	2.5	-8.87 to 13.9	No	ns	0.97
DSS-PBS vs. DSS-M	0.397	-7.33 to 8.12	No	ns	>0.99
DSS-PBS vs. DSS-PGE2	-1.65	-9.38 to 6.08	No	ns	0.98
DSS-PBS vs. DSS-MP	-2.6	-10.3 to 5.13	No	ns	0.89
DSS-M vs. DSS-PGE2	-2.05	-9.77 to 5.68	No	ns	0.95
DSS-M vs. DSS-MP	-3	-10.7 to 4.73	No	ns	0.83
DSS-PGE2 vs. DSS-MP	-0.949	-8.68 to 6.78	No	ns	>0.99
day5
Cont-PBS vs. DSS-PBS	11.1	-0.304 to 22.4	No	ns	0.06
Cont-PBS vs. DSS-M	10.8	-0.576 to 22.2	No	ns	0.07
Cont-PBS vs. DSS-PGE2	9.45	-1.93 to 20.8	No	ns	0.16
Cont-PBS vs. DSS-MP	7.35	-4.03 to 18.7	No	ns	0.39
DSS-PBS vs. DSS-M	-0.272	-8.00 to 7.45	No	ns	>0.99
DSS-PBS vs. DSS-PGE2	-1.62	-9.35 to 6.10	No	ns	0.98
DSS-PBS vs. DSS-MP	-3.72	-11.5 to 4.00	No	ns	0.68
DSS-M vs. DSS-PGE2	-1.35	-9.08 to 6.37	No	ns	0.99
DSS-M vs. DSS-MP	-3.45	-11.2 to 4.27	No	ns	0.74
DSS-PGE2 vs. DSS-MP	-2.1	-9.83 to 5.63	No	ns	0.95
day6
Cont-PBS vs. DSS-PBS	18.4	7.07 to 29.8	Yes	***	<0.001
Cont-PBS vs. DSS-M	17.1	5.74 to 28.5	Yes	***	<0.001
Cont-PBS vs. DSS-PGE2	16.4	5.04 to 27.8	Yes	***	<0.001
Cont-PBS vs. DSS-MP	13.7	2.36 to 25.1	Yes	**	0.009
DSS-PBS vs. DSS-M	-1.33	-9.05 to 6.40	No	ns	0.99
DSS-PBS vs. DSS-PGE2	-2.03	-9.76 to 5.70	No	ns	0.95
DSS-PBS vs. DSS-MP	-4.71	-12.4 to 3.01	No	ns	0.45
DSS-M vs. DSS-PGE2	-0.702	-8.43 to 7.02	No	ns	>0.99
DSS-M vs. DSS-MP	-3.39	-11.1 to 4.34	No	ns	0.75
DSS-PGE2 vs. DSS-MP	-2.68	-10.4 to 5.04	No	ns	0.88
day7
Cont-PBS vs. DSS-PBS	21.9	10.6 to 33.3	Yes	***	<0.001
Cont-PBS vs. DSS-M	21	9.61 to 32.4	Yes	***	<0.001
Cont-PBS vs. DSS-PGE2	18.3	6.95 to 29.7	Yes	***	<0.001
Cont-PBS vs. DSS-MP	18.6	7.20 to 29.9	Yes	***	<0.001
DSS-PBS vs. DSS-M	-0.953	-8.68 to 6.77	No	ns	>0.99
DSS-PBS vs. DSS-PGE2	-3.6	-11.3 to 4.12	No	ns	0.71
DSS-PBS vs. DSS-MP	-3.36	-11.1 to 4.37	No	ns	0.76
DSS-M vs. DSS-PGE2	-2.65	-10.4 to 5.08	No	ns	0.88
DSS-M vs. DSS-MP	-2.41	-10.1 to 5.32	No	ns	0.91
DSS-PGE2 vs. DSS-MP	0.244	-7.48 to 7.97	No	ns	>0.99
day8
Cont-PBS vs. DSS-PBS	27	15.6 to 38.4	Yes	***	<0.001
Cont-PBS vs. DSS-M	25.2	13.8 to 36.6	Yes	***	<0.001
Cont-PBS vs. DSS-PGE2	25.2	13.8 to 36.6	Yes	***	<0.001
Cont-PBS vs. DSS-MP	20.1	8.70 to 31.4	Yes	***	<0.001
DSS-PBS vs. DSS-M	-1.8	-9.53 to 5.93	No	ns	0.97
DSS-PBS vs. DSS-PGE2	-1.78	-9.51 to 5.94	No	ns	0.97
DSS-PBS vs. DSS-MP	-6.91	-14.6 to 0.817	No	ns	0.1
DSS-M vs. DSS-PGE2	0.0151	-7.71 to 7.74	No	ns	>0.99
DSS-M vs. DSS-MP	-5.11	-12.8 to 2.62	No	ns	0.37
DSS-PGE2 vs. DSS-MP	-5.13	-12.9 to 2.60	No	ns	0.37
day9
Cont-PBS vs. DSS-PBS	28.5	17.1 to 39.9	Yes	***	<0.001
Cont-PBS vs. DSS-M	26.7	15.4 to 38.1	Yes	***	<0.001
Cont-PBS vs. DSS-PGE2	27.4	14.8 to 40.1	Yes	***	<0.001
Cont-PBS vs. DSS-MP	19.1	7.72 to 30.5	Yes	***	<0.001
DSS-PBS vs. DSS-M	-1.79	-9.51 to 5.94	No	ns	0.97
DSS-PBS vs. DSS-PGE2	-1.07	-10.5 to 8.40	No	ns	>0.99
DSS-PBS vs. DSS-MP	-9.42	-17.1 to -1.69	Yes	**	0.008
DSS-M vs. DSS-PGE2	0.718	-8.75 to 10.2	No	ns	>0.99
DSS-M vs. DSS-MP	-7.63	-15.4 to 0.0975	No	ns	0.05
DSS-PGE2 vs. DSS-MP	-8.35	-17.8 to 1.12	No	ns	0.11
day10
Cont-PBS vs. DSS-PBS	23.3	11.4 to 35.2	Yes	***	<0.001
Cont-PBS vs. DSS-M	22.7	11.1 to 34.2	Yes	***	<0.001
Cont-PBS vs. DSS-PGE2	22.1	10.7 to 33.5	Yes	***	<0.001
Cont-PBS vs. DSS-MP	15.9	4.56 to 27.3	Yes	**	0.001
DSS-PBS vs. DSS-M	-0.641	-9.35 to 8.07	No	ns	>0.99
DSS-PBS vs. DSS-PGE2	-1.21	-9.72 to 7.31	No	ns	>0.99
DSS-PBS vs. DSS-MP	-7.37	-15.9 to 1.14	No	ns	0.13
DSS-M vs. DSS-PGE2	-0.568	-8.51 to 7.37	No	ns	>0.99
DSS-M vs. DSS-MP	-6.73	-14.7 to 1.21	No	ns	0.14
DSS-PGE2 vs. DSS-MP	-6.16	-13.9 to 1.56	No	ns	0.19
day11
Cont-PBS vs. DSS-PBS	24.1	12.2 to 36.0	Yes	***	<0.001
Cont-PBS vs. DSS-M	23	11.5 to 34.5	Yes	***	<0.001
Cont-PBS vs. DSS-PGE2	18.6	7.24 to 30.0	Yes	***	<0.001
Cont-PBS vs. DSS-MP	14.4	3.05 to 25.8	Yes	**	0.005
DSS-PBS vs. DSS-M	-1.07	-9.78 to 7.64	No	ns	>0.99
DSS-PBS vs. DSS-PGE2	-5.48	-14.0 to 3.04	No	ns	0.4
DSS-PBS vs. DSS-MP	-9.66	-18.2 to -1.15	Yes	*	0.02
DSS-M vs. DSS-PGE2	-4.41	-12.3 to 3.53	No	ns	0.55
DSS-M vs. DSS-MP	-8.59	-16.5 to -0.652	Yes	*	0.03
DSS-PGE2 vs. DSS-MP	-4.18	-11.9 to 3.54	No	ns	0.57
day12
Cont-PBS vs. DSS-PBS	18.4	6.22 to 30.7	Yes	***	<0.001
Cont-PBS vs. DSS-M	20.9	9.42 to 32.5	Yes	***	<0.001
Cont-PBS vs. DSS-PGE2	14.7	3.32 to 26.1	Yes	**	0.004
Cont-PBS vs. DSS-MP	6.67	-4.85 to 18.2	No	ns	0.51
DSS-PBS vs. DSS-M	2.5	-6.61 to 11.6	No	ns	0.94
DSS-PBS vs. DSS-PGE2	-3.75	-12.7 to 5.18	No	ns	0.78
DSS-PBS vs. DSS-MP	-11.8	-20.9 to -2.66	Yes	**	0.004
DSS-M vs. DSS-PGE2	-6.24	-14.2 to 1.69	No	ns	0.2
DSS-M vs. DSS-MP	-14.3	-22.4 to -6.12	Yes	***	<0.001
DSS-PGE2 vs. DSS-MP	-8.02	-16.0 to -0.0826	Yes	*	0.05
day13
Cont-PBS vs. DSS-PBS	15	2.78 to 27.2	Yes	**	0.007
Cont-PBS vs. DSS-M	16.5	4.82 to 28.2	Yes	**	0.001
Cont-PBS vs. DSS-PGE2	9.78	-1.59 to 21.2	No	ns	0.13
Cont-PBS vs. DSS-MP	1.2	-10.3 to 12.7	No	ns	>0.99
DSS-PBS vs. DSS-M	1.52	-7.81 to 10.9	No	ns	>0.99
DSS-PBS vs. DSS-PGE2	-5.22	-14.1 to 3.71	No	ns	0.5
DSS-PBS vs. DSS-MP	-13.8	-22.9 to -4.69	Yes	***	<0.001
DSS-M vs. DSS-PGE2	-6.74	-14.9 to 1.46	No	ns	0.16
DSS-M vs. DSS-MP	-15.3	-23.7 to -6.92	Yes	***	<0.001
DSS-PGE2 vs. DSS-MP	-8.58	-16.5 to -0.640	Yes	*	0.03
day14
Cont-PBS vs. DSS-PBS	15.8	3.59 to 28.0	Yes	**	0.004
Cont-PBS vs. DSS-M	16.6	4.88 to 28.3	Yes	**	0.001
Cont-PBS vs. DSS-PGE2	9.52	-1.85 to 20.9	No	ns	0.15
Cont-PBS vs. DSS-MP	2.18	-9.34 to 13.7	No	ns	0.99
DSS-PBS vs. DSS-M	0.777	-8.55 to 10.1	No	ns	>0.99
DSS-PBS vs. DSS-PGE2	-6.28	-15.2 to 2.64	No	ns	0.3
DSS-PBS vs. DSS-MP	-13.6	-22.7 to -4.52	Yes	***	<0.001
DSS-M vs. DSS-PGE2	-7.06	-15.3 to 1.14	No	ns	0.13
DSS-M vs. DSS-MP	-14.4	-22.8 to -6.01	Yes	***	<0.001
DSS-PGE2 vs. DSS-MP	-7.35	-15.3 to 0.592	No	ns	0.08

## Sheet: Disease activity scoring
	Criteria
	1	Weight loss			D+PBS(1)	1	2	3	4	5			D+PGE2(1)	1	2	3	4	5
	0	none			weight loss (0-4)	dead	2	dead	dead	1			weight loss (0-4)	3	2	2	1	2
	1	1~10% loss			stool consistency (0-4)		3			3			stool consistency (0-4)	2	4	3	2	3
	2	11~20% loss			rectal bleeding (0-4)		2			3			rectal bleeding (0-4)	0	1	1	0	1
	3	21~30% loss			coat roughness (0-4)		2			3			coat roughness (0-4)	1	2	2	1	2
	4	more than 30% loss			general activity (0-2)		1			1			general activity (0-2)	0	0	1	1	1
						0	10	0	0	11				6	9	9	5	9
	2	Stool consistency/diarrhea			D+PBS(2)	1	2	3	4	5			D+PGE2(2)	1	2	3	4	5
	0	normal stool			weight loss (0-4)	1	4	1	4	dead			weight loss (0-4)	2	1	1	1	1
	1	slightly loose stool			stool consistency (0-4)	3	4	4	3				stool consistency (0-4)	3	3	2	4	3
	2	loose stool			rectal bleeding (0-4)	1	3	1	2				rectal bleeding (0-4)	3	3	1	1	4
	3	loose/watery diarrhea			coat roughness (0-4)	2	3	2	3				coat roughness (0-4)	2	1	1	2	1
	4	watery diarrhea			general activity (0-2)	1	2	1	2				general activity (0-2)	1	1	1	1	2
						8	16	9	14	0				11	9	6	9	11
	3	Bleeding
	0	no bleeding
	1	slight bleeding			D+M(1)	1	2	3	4	5			D+MP(1)	1	2	3	4	5
	2	moderately bleeding			weight loss (0-4)	1	1	1	1	2			weight loss (0-4)	1	dead	3	1	1
	3	highly bleeding			stool consistency (0-4)	2	2	3	2	2			stool consistency (0-4)	1		1	0	0
	4	gross bleeding			rectal bleeding (0-4)	1	1	0	0	1			rectal bleeding (0-4)	1		2	0	0
					coat roughness (0-4)	2	0	1	1	2			coat roughness (0-4)	0		2	2	1
	4	Coat roughness			general activity (0-2)	0	1	0	0	1			general activity (0-2)	1		1	1	0
	0	normal coat				6	5	5	4	8				4	0	9	4	2
	1	slight roughness			D+M(2)	1	2	3	4	5			D+MP(2)	1	2	3	4	5
	2	moderately roughness			weight loss (0-4)	3	4	dead	4	dead			weight loss (0-4)	0	1	1	0	0
	3	highly roughness			stool consistency (0-4)	3	2		3				stool consistency (0-4)	2	2	1	1	1
	4	severe roughness			rectal bleeding (0-4)	1	1		2				rectal bleeding (0-4)	0	0	0	0	0
					coat roughness (0-4)	2	4		3				coat roughness (0-4)	0	0	0	0	1
					general activity (0-2)	1	2		2				general activity (0-2)	0	0	0	0	0
						10	13	0	14	0				2	3	2	1	2

## Sheet: Hsitological scoring 
	Criteria
	1	epithelial destruction				1	2	3	4	5	6	7	8	9	10	11	12	13	14	15	16	17	18	19	20	21
	0	normal mucosal structure		Cont	epithelial destruction	0	0	0	0	0	0	0	0	0	0	0	0
	1	minor epithelial loss with preserved crypts (~25%)			lymphocyte infiltration	0	0	0	0	0	0	0	0	0	0	0	0
	2	focal epithelial damage with partial crypt loss (~50%)			sum	0	0	0	0	0	0	0	0	0	0	0	0
	3	severe crypt loss with extensive epithelial destruction (~75%)
	4	complete mucosal erosion		Cont+M	epithelial destruction	0	0	0	0	0	0	0	0	0	0	0	0	0	0	0
					lymphocyte infiltration	0	0	0	0	0	0	0	0	0	0	0	0	0	0	0
	2	lymphocyte infiltration			sum	0	0	0	0	0	0	0	0	0	0	0	0	0	0	0
	0	none
	1	mild infiltration limited to the lamina propria		DSS	epithelial destruction	4	2	3	3	2	4	3	3	4	3	2	3	3	4	4
	2	moderate infiltration extending into the mucosa			lymphocyte infiltration	4	3	4	3	3	4	4	3	4	4	3	4	4	4	4
	3	evere infiltration involving the entire mucosa			sum	8	5	7	6	5	8	7	6	8	7	5	7	7	8	8
	4	extensive infiltration reaching the submucosa or muscle layer
				DSS+P	epithelial destruction	2	2	3	2	3	3	3	4	3	2	1	1	2	3	2	3	4	3	2	3	4
					lymphocyte infiltration	2	3	4	3	4	3	3	4	4	2	3	2	2	4	2	3	3	4	2	4	4
					sum	4	5	7	5	7	6	6	8	7	4	4	3	4	7	4	6	7	7	4	7	8
				DSS+M	epithelial destruction	3	3	3	3	2	4	4	2	3	2	4	2	3	2	3	3	3	4	2	3	2
					lymphocyte infiltration	4	3	4	4	4	4	4	3	3	3	4	3	2	4	3	3	4	4	4	4	3
					sum	7	6	7	7	6	8	8	5	6	5	8	5	5	6	6	6	7	8	6	7	5
				DSS+PM	epithelial destruction	1	3	3	2	2	3	3	2	2	1	1	1	2	3	3	2	1	2	1	2	2
					lymphocyte infiltration	2	3	4	3	3	3	3	3	3	2	2	2	3	3	2	2	1	3	2	1	3
					sum	3	6	7	5	5	6	6	5	5	3	3	3	5	6	5	4	2	5	3	3	5
						*3 sections/mice were scored
