# Supplementary material for: Melatonin synergizes with prostaglandin E2 to enhance YAP-mediated regenerative epithelial cell emergence during intestinal repair
Source: Signal Transduct Target Ther. 2025 May 19;10:163. doi: 10.1038/s41392-025-02248-1 (PMC12086221; doi:10.1038/s41392-025-02248-1)
Supplement: Supplementary file 3 — Dataset 2 [file 41392_2025_2248_MOESM3_ESM.xlsx]

## Sheet: Cluster information
	number	lineage
	Cluster 1	TA2
	Cluster 2	EEC1
	Cluster 3	CBC1
	Cluster 4	EEP
	Cluster 5	EP1
	Cluster 6	EEC1
	Cluster 7	EEP
	Cluster 8	EC1
	Cluster 9	TA1
	Cluster 10	TA8
	Cluster 11	TA7
	Cluster 12	EEC2
	Cluster 13	PC/GC
	Cluster 14	CBC2
	Cluster 15	CBC3
	Cluster 16	TA6
	Cluster 17	RSC
	Cluster 18	TA5
	Cluster 19	TA3
	Cluster 20	EP2
	Cluster 21	TA10

## Sheet: cluster1
p_val	avg_log2FC	pct.1	pct.2	p_val_adj	cluster	gene
1.39232e-163	1.50945	1	0.609	2.04657e-159	1	Pclaf
5.76442e-127	1.04122	0.997	0.797	8.47312e-123	1	Stmn1
2.08569e-131	0.968224	1	0.849	3.06575e-127	1	Dek
1.05214e-77	0.89464	1	0.911	1.54655e-73	1	Hmgb2
1.43193e-52	0.84983	0.975	0.85	2.1048e-48	1	AC160336.1
2.71983e-108	0.843585	0.97	0.517	3.99787e-104	1	Rrm2
4.53246e-103	0.842145	1	0.918	6.66227e-99	1	Tuba1b
1.32702e-51	0.819145	0.845	0.477	1.95059e-47	1	Dmbt1
2.58839e-116	0.802889	0.989	0.569	3.80468e-112	1	Tyms
1.82515e-103	0.787945	0.97	0.435	2.68279e-99	1	Hist1h2ap
2.06853e-96	0.771893	0.997	0.757	3.04053e-92	1	Dut
2.62112e-76	0.753395	1	0.924	3.85279e-72	1	Tubb5
2.05549e-101	0.74134	0.997	0.918	3.02136e-97	1	Ranbp1
4.70819e-69	0.7289	0.989	0.639	6.92057e-65	1	Birc5
2.3572e-94	0.725975	0.992	0.558	3.46485e-90	1	Smc2
1.08462e-120	0.722203	0.978	0.468	1.59429e-116	1	Pbk
7.15427e-81	0.685405	1	0.974	1.05161e-76	1	Hmgb1
2.23772e-103	0.680987	1	1	3.28922e-99	1	Ptma
2.17843e-87	0.661989	0.994	0.74	3.20207e-83	1	Dtymk
2.4941e-70	0.652659	0.997	0.581	3.66607e-66	1	Top2a
1.16125e-86	0.648997	0.97	0.584	1.70693e-82	1	Spc24
3.38096e-97	0.636768	0.9	0.4	4.96967e-93	1	Lig1
9.52398e-87	0.635614	0.997	0.906	1.39993e-82	1	Snrpd1
5.72336e-74	0.632018	0.989	0.586	8.41277e-70	1	Mki67
7.35693e-80	0.63051	1	0.781	1.0814e-75	1	Tmpo
9.37465e-116	0.624741	0.922	0.365	1.37798e-111	1	Esco2
1.4149e-81	0.61245	0.997	0.964	2.07976e-77	1	Anp32b
1.02984e-83	0.60906	0.997	0.801	1.51377e-79	1	Alyref
1.75827e-110	0.60327	0.925	0.41	2.58448e-106	1	Tk1
1.06602e-77	0.602905	0.983	0.678	1.56694e-73	1	Gmnn
8.18178e-62	0.588007	0.981	0.578	1.20264e-57	1	Cdca8
2.40698e-56	0.583072	0.997	0.797	3.53802e-52	1	Ccdc34
5.10346e-80	0.572096	1	0.994	7.50158e-76	1	H2afz
7.79505e-85	0.571529	1	0.953	1.14579e-80	1	Sumo2
1.3252e-56	0.55579	0.994	0.667	1.94792e-52	1	Smc4
2.15206e-26	0.551824	0.889	0.653	3.16332e-22	1	Rgcc
2.57076e-58	0.543165	0.994	0.841	3.77877e-54	1	Nap1l1
7.93161e-40	0.535594	1	0.759	1.16587e-35	1	Fgfbp1
1.1102e-88	0.526986	0.898	0.359	1.63188e-84	1	Hist1h1b
2.79848e-68	0.514894	0.958	0.644	4.11349e-64	1	Cbx5
1.38765e-85	0.511087	0.892	0.407	2.03971e-81	1	Aurkb
4.60875e-68	0.50859	1	0.726	6.7744e-64	1	Lsm2
9.30471e-73	0.503777	0.953	0.589	1.3677e-68	1	Hat1
3.90666e-35	0.501455	0.997	0.778	5.7424e-31	1	Jaml
8.16512e-54	0.500642	1	0.896	1.20019e-49	1	H2afv
3.33307e-63	0.497168	0.994	0.87	4.89928e-59	1	Nudc
1.63626e-36	0.495745	0.997	0.799	2.40514e-32	1	Cks2
2.35525e-79	0.48779	0.953	0.531	3.46199e-75	1	Dnajc9
2.57754e-57	0.484126	0.989	0.726	3.78873e-53	1	Lsm3
1.38761e-44	0.482454	0.986	0.608	2.03965e-40	1	Cdk1
3.76155e-78	0.480262	0.925	0.495	5.5291e-74	1	Rrm1
1.38878e-55	0.474301	0.997	0.896	2.04136e-51	1	Cbx3
1.10187e-38	0.472737	0.992	0.839	1.61964e-34	1	Tfrc
5.83019e-38	0.472103	0.994	0.844	8.5698e-34	1	Aldh1b1
9.55103e-39	0.466597	0.964	0.62	1.40391e-34	1	Cdca3
9.44197e-45	0.466557	0.986	0.815	1.38787e-40	1	Nasp
4.09984e-58	0.462395	0.917	0.568	6.02636e-54	1	Siva1
1.93626e-49	0.458884	0.997	0.977	2.84611e-45	1	Set
2.77405e-51	0.458489	0.994	0.848	4.07757e-47	1	Mrpl18
8.54083e-36	0.457095	1	0.77	1.25542e-31	1	Cps1
3.89706e-63	0.455734	0.945	0.551	5.72829e-59	1	Rfc4
2.17209e-76	0.455714	0.837	0.341	3.19275e-72	1	Hist1h2ae
3.74398e-65	0.454942	0.925	0.518	5.50328e-61	1	Tipin
3.86104e-42	0.451636	0.95	0.746	5.67534e-38	1	Slbp
2.86918e-60	0.449323	1	0.965	4.2174e-56	1	Snrpe
2.86238e-39	0.449309	0.994	0.887	4.20741e-35	1	Nucks1
4.58403e-60	0.447669	0.956	0.663	6.73807e-56	1	Tfdp1
3.07233e-59	0.446514	0.972	0.689	4.51602e-55	1	Hpf1
6.66903e-54	0.443949	0.997	0.924	9.8028e-50	1	Ptges3
7.54057e-53	0.441843	0.95	0.623	1.10839e-48	1	Lmnb1
3.98189e-68	0.433682	0.909	0.462	5.85298e-64	1	Incenp
4.45917e-47	0.431609	0.978	0.714	6.55453e-43	1	Cldn15
1.35431e-50	0.431366	0.997	0.885	1.99071e-46	1	U2af1
1.14058e-46	0.429223	1	0.891	1.67653e-42	1	Snrpg
1.5583e-48	0.429016	0.994	0.871	2.29055e-44	1	Fkbp3
2.20022e-46	0.427313	0.983	0.776	3.2341e-42	1	Dctpp1
1.09294e-34	0.426602	1	0.959	1.60651e-30	1	Hspd1
2.39589e-39	0.420026	0.994	0.803	3.52171e-35	1	Timm8a1
5.78036e-44	0.419655	1	0.977	8.49655e-40	1	Ran
1.18199e-46	0.417873	0.994	0.881	1.73741e-42	1	Cdk4
2.35663e-50	0.415698	0.825	0.453	3.46402e-46	1	Atad2
5.44031e-49	0.414805	0.95	0.59	7.99671e-45	1	Mcm7
8.50048e-46	0.412496	1	0.965	1.24949e-41	1	Srsf3
8.92054e-42	0.41108	0.87	0.545	1.31123e-37	1	Cdca7
1.68766e-66	0.410643	0.823	0.389	2.48069e-62	1	Spc25
7.81674e-48	0.404897	0.997	0.871	1.14898e-43	1	Ppp1cc
2.38103e-41	0.401736	0.967	0.756	3.49988e-37	1	Supt16
1.44973e-39	0.401591	0.942	0.687	2.13096e-35	1	Ezh2
5.52881e-40	0.401543	0.975	0.71	8.12679e-36	1	Lyar
7.54236e-42	0.401519	0.994	0.888	1.10865e-37	1	Ppig
1.308e-37	0.400297	0.878	0.602	1.92263e-33	1	Pcna
4.67986e-60	0.397826	0.884	0.425	6.87893e-56	1	Kif11
2.32463e-31	0.395752	1	0.984	3.41698e-27	1	Hspe1
7.90063e-35	0.394567	1	0.919	1.16131e-30	1	Crip1
4.08861e-48	0.393616	1	0.969	6.00985e-44	1	Hnrnpab
1.27119e-57	0.393322	0.961	0.633	1.86853e-53	1	Cmc2
2.06273e-38	0.392904	0.994	0.903	3.03201e-34	1	Srsf7
5.33679e-76	0.389622	0.839	0.359	7.84455e-72	1	Kif15
3.69545e-62	0.387269	0.886	0.478	5.43194e-58	1	Fen1
8.25345e-37	0.379921	0.958	0.646	1.21317e-32	1	Cenpw
9.3605e-39	0.377632	0.997	0.929	1.3759e-34	1	1810037I17Rik
2.35597e-61	0.37763	0.889	0.479	3.46303e-57	1	Rfc5
2.2851e-69	0.377085	0.789	0.35	3.35886e-65	1	Melk
5.59105e-43	0.374356	0.886	0.453	8.21828e-39	1	Nusap1
2.3986e-67	0.373853	0.848	0.396	3.52571e-63	1	Prim1
3.04941e-44	0.373239	1	0.974	4.48233e-40	1	Srsf2
1.2791e-43	0.372431	0.997	0.927	1.88015e-39	1	H2afy
7.40804e-34	0.371637	1	0.899	1.08891e-29	1	G3bp1
3.83216e-40	0.371444	1	0.993	5.63289e-36	1	Pabpc1
2.75463e-37	0.3707	0.972	0.781	4.04903e-33	1	Smc1a
8.07288e-53	0.370629	0.861	0.449	1.18663e-48	1	Racgap1
4.67438e-23	0.370487	1	0.959	6.87087e-19	1	Tmsb4x
1.65141e-51	0.370298	0.837	0.427	2.4274e-47	1	Mcm6
9.23395e-43	0.369003	0.953	0.712	1.3573e-38	1	Nelfe
6.97617e-68	0.368855	0.789	0.367	1.02543e-63	1	Cenph
3.66534e-39	0.367506	0.97	0.78	5.38769e-35	1	Ssrp1
9.99066e-60	0.366391	0.834	0.415	1.46853e-55	1	Hirip3
1.11121e-41	0.365578	0.989	0.775	1.63337e-37	1	Nsmce4a
5.81889e-38	0.365286	0.967	0.622	8.55319e-34	1	Cks1b
2.17282e-41	0.364966	1	0.989	3.19383e-37	1	Serbp1
2.168e-31	0.363309	0.994	0.91	3.18675e-27	1	Ybx3
3.18753e-27	0.362235	1	0.99	4.68535e-23	1	Ncl
4.14707e-35	0.360704	0.989	0.877	6.09577e-31	1	Pa2g4
7.9328e-37	0.359587	1	0.932	1.16604e-32	1	Snu13
3.58468e-26	0.358976	0.997	0.858	5.26913e-22	1	Pycard
6.63123e-34	0.358677	0.942	0.663	9.74724e-30	1	H2afx
1.3984e-42	0.358564	0.934	0.718	2.05551e-38	1	Sae1
2.23063e-35	0.358545	0.997	0.925	3.27881e-31	1	Ssb
1.56802e-29	0.357681	0.992	0.758	2.30483e-25	1	Ociad2
1.11036e-60	0.356712	0.895	0.5	1.63212e-56	1	Hist1h1e
2.48741e-29	0.356598	0.994	0.854	3.65624e-25	1	Nhp2
4.10956e-28	0.35421	0.881	0.649	6.04064e-24	1	Dnajb14
3.72945e-64	0.353212	0.795	0.368	5.48192e-60	1	Gins2
7.27286e-37	0.352909	0.997	0.964	1.06904e-32	1	Hnrnpf
5.74486e-44	0.351493	0.856	0.543	8.44436e-40	1	Rfc2
7.63412e-43	0.351235	0.978	0.802	1.12214e-38	1	Rbbp4
1.42916e-46	0.35086	0.828	0.463	2.10073e-42	1	Dhfr
6.29026e-44	0.350592	0.922	0.601	9.24605e-40	1	Pmf1
3.14601e-23	0.350002	0.997	0.864	4.62432e-19	1	C1qbp
1.39658e-39	0.346858	0.909	0.518	2.05284e-35	1	Ccna2
6.45878e-42	0.346673	0.953	0.689	9.49376e-38	1	Plp2
3.16137e-31	0.344113	1	0.959	4.6469e-27	1	Snrpf
2.01265e-28	0.342422	0.997	0.887	2.9584e-24	1	Dhrs4
6.02556e-86	0.34236	0.726	0.243	8.85697e-82	1	Rad51ap1
1.77554e-34	0.342241	0.997	0.871	2.60987e-30	1	Snrpd3
1.70423e-24	0.342086	1	0.889	2.50505e-20	1	Tomm5
3.37485e-43	0.341905	1	0.998	4.96069e-39	1	Rps25
4.82128e-35	0.341794	1	1	7.0868e-31	1	Rps17
2.75487e-30	0.341641	0.975	0.805	4.04938e-26	1	Anp32e
1.47629e-34	0.338407	0.964	0.695	2.17e-30	1	Lbr
9.38156e-23	0.337554	1	0.996	1.37899e-18	1	Npm1
9.33515e-30	0.337357	0.983	0.896	1.37217e-25	1	Hnrnpd
1.66268e-37	0.337189	0.997	0.961	2.44397e-33	1	Ndufab1
7.29225e-40	0.33713	0.922	0.635	1.07189e-35	1	Rpa3
8.65487e-36	0.336564	0.95	0.7	1.27218e-31	1	Prdx4
4.84333e-51	0.336551	0.762	0.371	7.1192e-47	1	Knl1
1.01694e-30	0.335422	0.994	0.919	1.4948e-26	1	Hdgf
6.53505e-28	0.334958	0.992	0.762	9.60587e-24	1	Cnih4
3.55169e-22	0.330483	1	0.998	5.22063e-18	1	Eef1b2
4.18081e-29	0.330101	0.964	0.701	6.14537e-25	1	Hmgb3
3.99826e-28	0.328917	0.994	0.919	5.87705e-24	1	Mrpl12
6.95011e-28	0.328753	0.972	0.695	1.0216e-23	1	Otc
4.80716e-46	0.327956	1	0.999	7.06605e-42	1	Ppia
9.23938e-38	0.327534	0.936	0.621	1.3581e-33	1	Usp1
1.34501e-31	0.326207	0.994	0.928	1.97703e-27	1	Tomm22
1.23318e-29	0.326181	0.936	0.614	1.81265e-25	1	Lgr5
8.25347e-39	0.325652	0.925	0.732	1.21318e-34	1	Anapc11
3.89929e-30	0.321753	0.997	0.906	5.73157e-26	1	Cenpv
4.63604e-47	0.321519	0.839	0.469	6.81451e-43	1	Dnmt1
2.4398e-59	0.32036	0.751	0.338	3.58626e-55	1	Rad51
1.33952e-25	0.320354	0.992	0.756	1.96896e-21	1	Lsm5
1.63902e-39	0.319712	0.889	0.474	2.40919e-35	1	Prc1
2.77696e-17	0.319253	1	1	4.08185e-13	1	Rpl12
8.13237e-35	0.318656	0.939	0.632	1.19538e-30	1	Exosc8
5.73393e-29	0.318544	1	0.998	8.4283e-25	1	Rpl22
1.40899e-16	0.318206	1	1	2.07107e-12	1	Rps2
1.56046e-30	0.31762	1	0.939	2.29371e-26	1	Ube2i
7.93163e-30	0.316982	0.958	0.839	1.16587e-25	1	Prkar2a
8.6249e-22	0.316536	1	0.996	1.26777e-17	1	Dbi
3.505e-31	0.31576	0.972	0.709	5.152e-27	1	Apex1
5.04471e-25	0.314967	0.914	0.683	7.41522e-21	1	Irf8
1.83545e-21	0.314399	1	0.999	2.69793e-17	1	Rpl3
2.54532e-32	0.311634	0.997	0.882	3.74136e-28	1	Mrpl28
1.14435e-40	0.311011	0.909	0.598	1.68207e-36	1	Ppil1
2.09457e-30	0.310689	0.981	0.855	3.07881e-26	1	Cbx1
8.37379e-28	0.310665	1	0.961	1.23086e-23	1	Hmgn1
1.09419e-59	0.310631	0.731	0.31	1.60834e-55	1	Ncapg2
4.29874e-32	0.310566	0.986	0.866	6.31871e-28	1	Tsn
1.95162e-31	0.307619	0.997	0.99	2.86869e-27	1	Eif5a
3.09072e-29	0.307365	0.945	0.736	4.54304e-25	1	Smc6
7.29109e-17	0.307118	0.612	0.392	1.07172e-12	1	Exosc2
2.11917e-41	0.305859	0.845	0.453	3.11496e-37	1	Sgo1
5.76768e-28	0.305661	0.997	0.871	8.47791e-24	1	Mrpl42
9.57647e-29	0.3035	1	0.997	1.40765e-24	1	Rpl23a
1.29669e-54	0.30331	0.795	0.387	1.906e-50	1	Syce2
2.52752e-56	0.302817	0.798	0.386	3.71519e-52	1	Ncaph
2.77339e-53	0.302813	0.729	0.327	4.07661e-49	1	Clspn
5.19466e-31	0.302521	0.975	0.766	7.63563e-27	1	Exosc7
1.58763e-23	0.300934	0.992	0.861	2.33366e-19	1	Hook1
1.95575e-16	0.300704	0.997	0.969	2.87476e-12	1	Tubb4b
1.20222e-23	0.30001	0.994	0.903	1.76714e-19	1	1110008F13Rik
2.05585e-38	0.298423	0.82	0.448	3.0219e-34	1	Kif20b
1.14069e-30	0.298365	1	0.993	1.6767e-26	1	Ybx1
1.03712e-18	0.298274	1	1	1.52446e-14	1	Rps11
2.92419e-20	0.297002	1	1	4.29827e-16	1	Rps18
4.41249e-34	0.296659	0.939	0.721	6.48592e-30	1	Ssna1
7.28048e-33	0.296486	1	1	1.07016e-28	1	Rps23
2.42205e-39	0.294313	0.817	0.47	3.56017e-35	1	Myb
2.46517e-19	0.294262	1	1	3.62355e-15	1	Rpsa
3.02271e-28	0.292445	0.994	0.934	4.44309e-24	1	Srrm1
2.08836e-25	0.292068	0.992	0.893	3.06967e-21	1	Tpm3
3.41048e-15	0.291402	1	1	5.01307e-11	1	Rplp1
1.71738e-26	0.291227	0.992	0.891	2.52438e-22	1	Dpy30
3.19153e-24	0.291191	0.956	0.679	4.69122e-20	1	Pdss1
3.71116e-26	0.290921	0.997	0.859	5.45504e-22	1	Bola3
4.09178e-16	0.290869	1	1	6.01451e-12	1	Rps4x
2.02737e-28	0.29061	0.961	0.756	2.98004e-24	1	Suz12
2.7302e-24	0.290563	1	1	4.01312e-20	1	Rpl15
2.65314e-42	0.290008	0.765	0.386	3.89985e-38	1	Uhrf1
4.87818e-26	0.28977	0.994	0.902	7.17043e-22	1	Anp32a
8.74895e-23	0.289498	0.989	0.873	1.28601e-18	1	Tomm40
6.11918e-25	0.289009	0.994	0.953	8.99458e-21	1	Eef1d
9.49156e-78	0.288542	0.659	0.216	1.39516e-73	1	Neil3
6.91121e-40	0.287923	0.817	0.463	1.01588e-35	1	Gemin6
3.58259e-31	0.287844	0.889	0.625	5.26604e-27	1	Psip1
9.51267e-41	0.287811	0.828	0.508	1.39827e-36	1	Cinp
1.42346e-30	0.287398	0.925	0.664	2.09235e-26	1	Eif1ad
3.0856e-23	0.287109	0.97	0.819	4.53553e-19	1	Idh3a
3.63572e-26	0.286975	1	0.916	5.34414e-22	1	Banf1
3.9981e-17	0.286771	1	0.996	5.8768e-13	1	Rpl36a
3.44138e-20	0.286447	1	0.976	5.05849e-16	1	Ldha
2.13083e-28	0.286427	0.983	0.897	3.1321e-24	1	Rbm8a
1.50462e-42	0.285965	0.806	0.42	2.21165e-38	1	Mcm3
1.52295e-20	0.285303	0.839	0.599	2.23859e-16	1	Arhgdig
2.80395e-30	0.28461	1	1	4.12152e-26	1	Rpl21
9.83277e-23	0.284516	1	0.99	1.44532e-18	1	Eef1g
3.70975e-26	0.28405	0.978	0.734	5.45296e-22	1	Lsm8
1.50057e-27	0.28399	0.975	0.769	2.2057e-23	1	Dnajc2
4.10678e-20	0.283874	1	0.999	6.03655e-16	1	Rpl14
2.55588e-22	0.283555	1	0.935	3.75689e-18	1	Phb2
9.55914e-22	0.283283	1	0.999	1.4051e-17	1	Rpl7
8.60406e-18	0.283165	1	1	1.26471e-13	1	Rps3
3.88134e-33	0.283029	0.834	0.518	5.70518e-29	1	Topbp1
1.96418e-34	0.282969	0.917	0.642	2.88715e-30	1	Snrnp40
1.80931e-28	0.282055	1	1	2.6595e-24	1	Rpl17
1.71304e-25	0.281181	0.997	0.954	2.518e-21	1	Cnbp
2.16987e-25	0.280891	0.989	0.864	3.18949e-21	1	Fam96a
1.65926e-26	0.279896	0.994	0.915	2.43894e-22	1	Rbbp7
4.21334e-26	0.279043	1	0.998	6.19318e-22	1	Rpl5
2.52656e-20	0.278581	0.997	0.85	3.71378e-16	1	Impdh2
1.41831e-21	0.278302	0.983	0.855	2.08478e-17	1	Txn2
1.08673e-23	0.277753	1	0.98	1.59739e-19	1	Cox7b
5.66909e-22	0.277677	0.992	0.862	8.333e-18	1	Sf3b5
1.90665e-26	0.277297	0.992	0.878	2.80259e-22	1	Phf5a
1.42336e-23	0.277123	0.989	0.857	2.09219e-19	1	Nop58
1.30484e-20	0.27687	1	1	1.91798e-16	1	Rpl13
9.06052e-48	0.275736	0.737	0.353	1.33181e-43	1	Ncapg
5.24101e-22	0.275209	1	1	7.70376e-18	1	Rpl27a
8.66862e-18	0.275115	1	1	1.2742e-13	1	Rpl32
6.57386e-20	0.274656	1	0.999	9.66292e-16	1	Rps7
7.66794e-32	0.274579	0.817	0.453	1.12711e-27	1	Cenpe
9.64575e-54	0.274483	0.748	0.339	1.41783e-49	1	Asf1b
1.33874e-26	0.274308	0.928	0.706	1.96781e-22	1	Tfam
9.19755e-28	0.274267	0.981	0.831	1.35195e-23	1	Gtf2a2
2.09168e-22	0.27282	1	0.997	3.07456e-18	1	Naca
1.70339e-49	0.272369	0.77	0.356	2.50382e-45	1	Mis18bp1
7.09399e-17	0.271918	1	1	1.04275e-12	1	Rps15a
4.3348e-31	0.270933	1	1	6.37172e-27	1	Rps3a1
6.93611e-21	0.269911	0.997	0.846	1.01954e-16	1	Emg1
2.5492e-32	0.269525	0.859	0.454	3.74707e-28	1	Tpx2
1.88996e-23	0.269441	1	0.976	2.77805e-19	1	Rbm3
2.6311e-33	0.26899	0.801	0.506	3.86746e-29	1	Nxt1
1.36265e-23	0.268796	0.992	0.874	2.00296e-19	1	Mlec
2.67916e-40	0.268758	0.778	0.43	3.9381e-36	1	Haus4
4.60564e-57	0.268751	0.634	0.245	6.76984e-53	1	E2f8
1.82558e-29	0.268143	0.947	0.716	2.68343e-25	1	Uba2
1.27254e-25	0.267397	0.95	0.724	1.8705e-21	1	Trp53
9.86298e-14	0.265851	1	1	1.44976e-09	1	Rps19
3.03074e-24	0.265661	0.997	0.923	4.45489e-20	1	Eif4h
4.75948e-51	0.2655	0.748	0.351	6.99596e-47	1	Shcbp1
8.61624e-23	0.264659	0.947	0.774	1.2665e-18	1	Mrpl50
1.00601e-36	0.264629	0.781	0.46	1.47873e-32	1	Vrk1
7.54874e-25	0.264585	1	0.999	1.10959e-20	1	Rps13
2.84154e-29	0.263863	0.928	0.643	4.17678e-25	1	Hspa14
1.83095e-23	0.263683	1	1	2.69131e-19	1	Rps16
1.77219e-41	0.263612	0.731	0.379	2.60494e-37	1	Plk4
3.64279e-25	0.263593	1	0.998	5.35454e-21	1	Rpl29
7.73181e-23	0.263514	0.986	0.816	1.1365e-18	1	Cpox
2.16252e-16	0.263509	0.994	0.803	3.17869e-12	1	Slc12a2
1.28067e-14	0.263461	1	1	1.88246e-10	1	Rplp0
6.64354e-22	0.263091	0.729	0.439	9.76534e-18	1	Clca3b
1.06801e-19	0.262674	1	1	1.56986e-15	1	Rps5
2.32617e-17	0.262532	0.997	0.927	3.41924e-13	1	Txnip
1.05652e-35	0.262275	0.842	0.51	1.55299e-31	1	Impa2
3.15087e-34	0.261791	0.85	0.54	4.63147e-30	1	Rnaseh2a
3.17956e-18	0.261715	0.997	0.978	4.67363e-14	1	Ndufa4
2.05961e-25	0.261317	0.994	0.889	3.02741e-21	1	Ywhah
4.54405e-25	0.260926	1	1	6.6793e-21	1	Rpl18
3.76304e-21	0.260848	0.989	0.845	5.53129e-17	1	Cenpx
3.93023e-25	0.260706	0.989	0.906	5.77705e-21	1	Sf3b2
1.88285e-27	0.260641	0.823	0.452	2.76761e-23	1	Hmmr
2.2826e-22	0.260239	0.983	0.852	3.35519e-18	1	Dnajc19
1.16984e-15	0.25985	1	1	1.71955e-11	1	Rpl9
3.92761e-47	0.259721	0.742	0.368	5.77319e-43	1	Ube2t
1.43742e-29	0.259016	0.886	0.61	2.11287e-25	1	Ndufaf2
5.01924e-22	0.258965	0.994	0.952	7.37778e-18	1	Snrpd2
2.74119e-23	0.258028	1	0.946	4.02928e-19	1	Ndufs7
1.69373e-19	0.258004	0.972	0.82	2.48962e-15	1	Sdc4
4.78078e-22	0.256594	0.989	0.825	7.02728e-18	1	Nudt21
1.6367e-25	0.256295	0.945	0.731	2.40579e-21	1	Tsen34
4.59483e-21	0.256263	0.997	0.894	6.75394e-17	1	Acp1
1.12794e-23	0.256252	0.989	0.929	1.65796e-19	1	Srsf6
1.54077e-17	0.255874	0.983	0.766	2.26478e-13	1	Smoc2
3.81998e-24	0.255479	1	0.999	5.61498e-20	1	Rpl11
3.42036e-23	0.254983	0.994	0.89	5.02759e-19	1	Polr2j
9.3501e-10	0.254872	1	1	1.37437e-05	1	Rps8
3.39714e-21	0.254701	1	0.908	4.99346e-17	1	Sptssa
2.48069e-21	0.254086	0.983	0.837	3.64637e-17	1	Csrp2
7.30901e-20	0.253787	0.95	0.727	1.07435e-15	1	mt-Nd6
6.338e-22	0.253634	0.97	0.721	9.31622e-18	1	Galk1
7.09207e-15	0.253629	1	1	1.04246e-10	1	Rack1
2.61397e-29	0.253525	1	0.991	3.84227e-25	1	Hint1
1.50087e-22	0.253432	0.942	0.736	2.20613e-18	1	Ppid
4.78478e-22	0.252617	0.967	0.739	7.03315e-18	1	Suclg2
5.8714e-38	0.252381	0.751	0.388	8.63037e-34	1	Bub1b
1.77732e-22	0.252375	0.961	0.8	2.61248e-18	1	Naa50
3.89918e-19	0.251704	1	0.999	5.7314e-15	1	Rpl30
3.60055e-20	0.251018	0.994	0.877	5.29245e-16	1	Mrpl51
7.61104e-23	0.250646	0.967	0.787	1.11875e-18	1	Mrpl13
2.07743e-21	0.250236	0.945	0.732	3.05362e-17	1	Plcb3
1.43321e-18	0.250195	0.994	0.864	2.10667e-14	1	Prmt1

## Sheet: cluster2
p_val	avg_log2FC	pct.1	pct.2	p_val_adj	cluster	gene
4.51469e-91	7.46575	0.799	0.266	6.63614e-87	2	Reg4
1.85161e-156	5.81105	1	0.272	2.72169e-152	2	Chga
1.46159e-194	4.97867	0.793	0.08	2.14839e-190	2	Afp
4.91116e-101	3.92231	1	0.743	7.21891e-97	2	Chgb
3.8788e-110	3.69277	1	0.631	5.70145e-106	2	Gstt1
6.61143e-268	3.4344	0.994	0.085	9.71814e-264	2	Vim
2.84398e-140	3.40283	1	0.258	4.18037e-136	2	Tac1
4.37759e-253	3.26415	0.989	0.1	6.43463e-249	2	Rab3c
1.46924e-303	3.22074	0.782	0.029	2.15964e-299	2	Ucn3
1.48048e-240	3.12312	0.989	0.094	2.17615e-236	2	Tph1
0	3.02986	0.983	0.044	0	2	Tpbg
3.28038e-108	2.67232	0.989	0.527	4.82183e-104	2	Ddc
1.35512e-208	2.54418	0.897	0.098	1.99189e-204	2	C2cd4b
5.35316e-84	2.53216	0.989	0.893	7.86861e-80	2	Neat1
1.7859e-194	2.52654	1	0.15	2.62509e-190	2	Pcsk1
3.73184e-110	2.49983	0.983	0.496	5.48543e-106	2	S100a1
1.98551e-128	2.45574	0.937	0.274	2.9185e-124	2	Atf6
6.02143e-204	2.35684	0.994	0.152	8.8509e-200	2	Slc18a1
8.88346e-263	2.33639	0.989	0.08	1.30578e-258	2	Scn3a
3.83342e-123	2.2868	1	0.378	5.63474e-119	2	S100a13
3.10096e-95	2.26277	0.983	0.748	4.5581e-91	2	Bex3
1.92494e-108	2.26152	0.989	0.543	2.82947e-104	2	Me2
4.81309e-301	2.1956	0.845	0.038	7.07477e-297	2	Pappa2
9.76582e-112	2.18397	1	0.446	1.43548e-107	2	Itm2c
5.49622e-155	2.15566	0.989	0.176	8.07889e-151	2	Hepacam2
0	2.14752	0.966	0.044	0	2	Fxyd6
5.49466e-190	2.14549	1	0.138	8.0766e-186	2	Bex2
0	2.14171	0.833	0.011	0	2	Trpa1
4.36913e-93	2.11722	1	0.771	6.42218e-89	2	Selenop
3.50868e-118	2.09291	1	0.384	5.1574e-114	2	Camk2n1
5.1009e-145	2.08986	0.989	0.238	7.49782e-141	2	Pam
3.50173e-74	2.05502	0.994	0.92	5.14719e-70	2	Egr1
5.14843e-60	2.04037	0.931	0.731	7.56767e-56	2	Fosb
0	2.02881	0.868	0.037	0	2	Il17re
7.09553e-100	1.99092	0.989	0.567	1.04297e-95	2	Atp6v1b2
1.44268e-105	1.97285	0.994	0.592	2.12059e-101	2	Fbxo9
5.41187e-206	1.95517	0.885	0.095	7.9549e-202	2	Vgf
1.19475e-263	1.95067	0.684	0.026	1.75617e-259	2	Dusp2
1.16778e-153	1.91176	0.954	0.206	1.71652e-149	2	Rasal2
2.69157e-92	1.87775	0.989	0.694	3.95634e-88	2	Parp1
3.05498e-183	1.8627	0.971	0.138	4.49052e-179	2	Nkx2-2
1.85395e-77	1.76427	1	1	2.72512e-73	2	Malat1
2.5914e-298	1.76333	0.96	0.058	3.80909e-294	2	Lmx1a
4.9522e-92	1.75585	0.994	0.901	7.27924e-88	2	Tceal9
8.2956e-79	1.72564	0.989	0.856	1.21937e-74	2	Glud1
1.20688e-100	1.72287	0.994	0.634	1.774e-96	2	Tulp4
9.80953e-182	1.69534	0.966	0.129	1.4419e-177	2	Fev
2.66129e-143	1.69339	0.971	0.195	3.91183e-139	2	Prnp
1.35888e-229	1.69099	0.81	0.058	1.99741e-225	2	Resp18
2.29503e-46	1.66865	0.943	0.778	3.37346e-42	2	Atf3
4.5851e-74	1.65542	0.954	0.718	6.73964e-70	2	Ctsl
9.52071e-247	1.64127	0.724	0.035	1.39945e-242	2	Ramp3
1.37692e-75	1.63802	0.994	0.973	2.02394e-71	2	Jun
5.72739e-96	1.63068	0.966	0.465	8.41869e-92	2	Ncald
0	1.62969	0.845	0.031	0	2	Adcy1
7.80363e-64	1.61924	0.954	0.758	1.14705e-59	2	Trib1
5.4348e-110	1.61256	0.908	0.287	7.98861e-106	2	Oit1
1.28126e-302	1.60972	0.891	0.044	1.88333e-298	2	Il18r1
4.51609e-65	1.58799	0.793	0.321	6.6382e-61	2	Nr4a1
2.60624e-42	1.58779	0.954	0.885	3.83091e-38	2	Btg2
6.23995e-43	1.58533	0.971	0.883	9.1721e-39	2	Chka
1.71021e-95	1.57151	0.96	0.466	2.51384e-91	2	Hpcal1
3.69761e-82	1.56631	0.971	0.611	5.43511e-78	2	Lcorl
1.23821e-79	1.56129	0.983	0.816	1.82004e-75	2	Gcc2
1.68729e-41	1.55849	0.833	0.577	2.48014e-37	2	Dusp1
2.35957e-52	1.55063	0.868	0.525	3.46834e-48	2	Cldn4
1.1565e-71	1.54725	0.943	0.554	1.69994e-67	2	Utp14b
1.25266e-93	1.53574	1	0.968	1.84129e-89	2	Cd81
1.03432e-77	1.53573	0.937	0.646	1.52035e-73	2	Hibadh
3.88143e-66	1.5335	0.92	0.564	5.70532e-62	2	Dusp5
1.08759e-106	1.53202	0.598	0.084	1.59864e-102	2	Rgs2
5.16051e-33	1.53025	0.787	0.631	7.58543e-29	2	Dnajb1
1.91685e-67	1.5154	0.977	0.787	2.81757e-63	2	Herpud1
5.65599e-85	1.50887	0.96	0.47	8.31374e-81	2	Gch1
7.28802e-90	1.49693	1	0.883	1.07127e-85	2	Cd164
7.37656e-127	1.49352	0.713	0.115	1.08428e-122	2	Rpp25
1.81818e-120	1.48798	0.644	0.079	2.67254e-116	2	Pcsk1n
2.45654e-50	1.48475	0.966	0.881	3.61087e-46	2	Klf6
7.31257e-106	1.4835	0.914	0.304	1.07488e-101	2	Pdk3
8.35082e-73	1.4781	0.856	0.393	1.22749e-68	2	Baiap2
6.29301e-130	1.46125	0.621	0.071	9.25009e-126	2	Bex1
9.19567e-89	1.45503	0.897	0.35	1.35167e-84	2	Slc26a2
7.73209e-76	1.44817	0.971	0.734	1.13654e-71	2	Tspan1
2.02399e-118	1.44555	0.983	0.233	2.97506e-114	2	Cacna1a
3.33804e-95	1.44537	0.718	0.161	4.90658e-91	2	Rasd1
1.47117e-117	1.43405	0.943	0.235	2.16248e-113	2	Ids
2.72638e-74	1.43043	0.971	0.742	4.0075e-70	2	Pik3r1
2.28691e-84	1.42901	0.943	0.55	3.36153e-80	2	Taf1
2.53084e-86	1.42771	0.983	0.678	3.72009e-82	2	Etnk1
4.76112e-299	1.42687	0.833	0.038	6.99837e-295	2	Ptprn
1.03041e-175	1.42173	0.954	0.128	1.5146e-171	2	Syt13
1.38917e-140	1.40938	0.874	0.131	2.04194e-136	2	Scg5
1.04798e-52	1.40863	0.966	0.867	1.54042e-48	2	Cited2
1.97968e-84	1.40711	0.96	0.417	2.90993e-80	2	Krt7
1.20204e-125	1.4071	0.931	0.155	1.76687e-121	2	Neurod1
1.22594e-150	1.40343	0.96	0.14	1.80201e-146	2	Hmgn3
3.9418e-98	1.40066	0.948	0.34	5.79406e-94	2	Rap1gap2
3.61975e-196	1.39356	0.741	0.057	5.32067e-192	2	Lhx1
3.70755e-71	1.38962	0.971	0.764	5.44972e-67	2	Pkdcc
4.67696e-64	1.35618	1	0.984	6.87467e-60	2	Hspa5
6.11195e-69	1.35255	0.885	0.479	8.98395e-65	2	Mical2
3.53816e-79	1.34855	0.989	0.892	5.20074e-75	2	Qdpr
5.24327e-85	1.34275	1	0.985	7.70709e-81	2	Cystm1
1.8989e-167	1.34241	0.885	0.111	2.7912e-163	2	Map1b
1.57806e-171	1.32888	0.954	0.129	2.31958e-167	2	Rimbp2
4.86551e-80	1.32252	0.971	0.722	7.15181e-76	2	Tmprss2
1.71868e-66	1.32174	0.966	0.814	2.52629e-62	2	Nktr
7.42458e-73	1.32086	1	0.99	1.09134e-68	2	Ubc
3.81179e-122	1.31755	0.971	0.176	5.60295e-118	2	Insm1
8.22917e-55	1.30884	0.885	0.533	1.20961e-50	2	Gdf15
1.64459e-75	1.30182	0.661	0.155	2.41738e-71	2	Cyp4b1
3.39831e-71	1.29406	0.925	0.575	4.99518e-67	2	Glul
2.681e-52	1.29339	0.994	0.986	3.9408e-48	2	Jund
1.69522e-51	1.28887	0.925	0.746	2.4918e-47	2	Cdkn1a
3.31119e-158	1.28111	0.805	0.093	4.86711e-154	2	Ffar2
5.05354e-50	1.28095	0.868	0.521	7.4282e-46	2	Ddit3
6.15568e-68	1.27879	0.954	0.628	9.04823e-64	2	Maged1
6.24934e-121	1.27844	0.966	0.177	9.18591e-117	2	Aplp1
9.93748e-74	1.27495	0.977	0.624	1.46071e-69	2	Marcksl1
4.55028e-305	1.26174	0.787	0.029	6.68846e-301	2	Acsl6
2.1288e-75	1.25865	1	0.953	3.12912e-71	2	Hopx
1.09192e-70	1.25456	0.983	0.89	1.60501e-66	2	Cltc
2.85673e-211	1.25408	0.868	0.087	4.19911e-207	2	Ceacam20
1.74114e-222	1.25325	0.695	0.038	2.5593e-218	2	Lhfpl2
5.2456e-66	1.25072	0.983	0.845	7.71051e-62	2	Ankrd17
1.34058e-104	1.24557	0.994	0.241	1.97052e-100	2	Cpe
5.69453e-61	1.24455	0.96	0.874	8.37039e-57	2	Ddt
3.53209e-77	1.24388	0.983	0.593	5.19182e-73	2	Rnase4
1.11774e-72	1.24145	0.983	0.864	1.64297e-68	2	Atp6v1e1
5.1128e-77	1.23838	1	0.912	7.51531e-73	2	Mtch1
8.25452e-84	1.23035	0.971	0.434	1.21333e-79	2	Tff3
1.3663e-61	1.23005	0.868	0.448	2.00833e-57	2	Pbx1
1.24772e-215	1.22726	0.494	0.012	1.83403e-211	2	Slc18a2
4.7211e-70	1.21571	0.971	0.793	6.93954e-66	2	Rap1b
2.33414e-68	1.2117	0.977	0.875	3.43096e-64	2	Lgals3bp
1.33355e-64	1.21159	0.994	0.97	1.96019e-60	2	Atf4
3.49599e-103	1.20855	0.402	0.03	5.13876e-99	2	Nptx2
3.99318e-56	1.20691	0.994	0.908	5.86958e-52	2	Cd24a
2.5786e-70	1.20359	0.989	0.808	3.79028e-66	2	Acly
1.74086e-184	1.19645	0.839	0.086	2.5589e-180	2	Rprml
5.68238e-43	1.1949	0.92	0.799	8.35254e-39	2	Zfp36
5.65468e-139	1.19467	0.851	0.123	8.31182e-135	2	Ptprn2
1.99568e-64	1.19176	0.994	0.894	2.93345e-60	2	Atp6v0b
8.59101e-104	1.18338	0.868	0.204	1.26279e-99	2	Fam183b
5.91028e-64	1.18113	0.92	0.653	8.68752e-60	2	Casz1
1.03253e-64	1.18011	0.897	0.514	1.51771e-60	2	Hspa4l
1.02295e-43	1.17631	0.92	0.816	1.50364e-39	2	Arl4a
2.68764e-74	1.17497	0.822	0.347	3.95055e-70	2	Mfsd6
1.39569e-88	1.17392	0.925	0.353	2.05153e-84	2	Rhoc
6.04489e-113	1.17366	0.483	0.04	8.88538e-109	2	Pak3
2.07724e-10	1.17293	0.529	0.385	3.05333e-06	2	Hspa1b
1.62307e-124	1.17084	0.69	0.096	2.38576e-120	2	Zbtb10
1.26915e-162	1.168	0.845	0.101	1.86553e-158	2	Kcnb2
7.78843e-68	1.1592	0.989	0.861	1.14482e-63	2	Slc38a1
9.362e-76	1.15919	0.58	0.116	1.37612e-71	2	Arc
2.91917e-70	1.156	0.885	0.475	4.29089e-66	2	Dusp16
1.17182e-61	1.15585	0.897	0.598	1.72245e-57	2	Asph
8.22648e-43	1.15149	0.971	0.923	1.20921e-38	2	Junb
6.78378e-65	1.15021	0.948	0.705	9.97148e-61	2	Hexa
3.48998e-136	1.14664	0.885	0.131	5.12992e-132	2	Runx1t1
1.56553e-62	1.14609	0.966	0.904	2.30118e-58	2	Gng12
1.17521e-37	1.14549	0.931	0.905	1.72745e-33	2	Serpinb1a
1.80893e-68	1.14219	0.937	0.433	2.65894e-64	2	Selenom
1.42008e-57	1.14017	0.667	0.241	2.08738e-53	2	Shisa2
4.70853e-104	1.13462	0.897	0.273	6.92107e-100	2	Cpeb4
2.46136e-85	1.13322	0.684	0.123	3.61796e-81	2	Ceacam10
6.00687e-55	1.13213	0.925	0.721	8.8295e-51	2	Rhpn2
1.29672e-171	1.12791	0.822	0.092	1.90605e-167	2	Cacna1h
9.83086e-32	1.12178	0.672	0.428	1.44504e-27	2	Cd44
8.43565e-31	1.12151	0.891	0.786	1.23996e-26	2	Fam46a
3.38878e-59	1.11557	0.994	0.934	4.98117e-55	2	Btg1
9.15467e-241	1.11465	0.69	0.031	1.34565e-236	2	Amigo2
2.6156e-155	1.11392	0.816	0.099	3.84467e-151	2	Celf2
3.6997e-51	1.10662	0.879	0.589	5.43819e-47	2	Ankrd12
1.24574e-122	1.10639	0.741	0.122	1.83111e-118	2	Ankrd44
2.34854e-77	1.10467	0.851	0.354	3.45213e-73	2	Clcn5
8.74258e-67	1.10465	0.989	0.918	1.28507e-62	2	Smim22
1.70303e-50	1.10162	0.856	0.522	2.50329e-46	2	Hk2
1.56165e-62	1.10148	0.977	0.711	2.29547e-58	2	Cdhr5
1.44326e-70	1.09617	0.897	0.415	2.12145e-66	2	Arfgef3
2.44667e-70	1.08474	0.994	0.879	3.59636e-66	2	Prkar1a
1.7444e-60	1.08372	0.966	0.823	2.56409e-56	2	Azin1
6.01116e-54	1.08314	0.908	0.691	8.83581e-50	2	Hacd1
3.04045e-41	1.08232	0.977	0.937	4.46915e-37	2	Insig1
3.9465e-86	1.08179	0.885	0.273	5.80096e-82	2	Dst
2.73659e-47	1.08148	0.908	0.703	4.02251e-43	2	Sqstm1
4.53503e-65	1.08067	0.994	0.97	6.66605e-61	2	Cd63
1.87328e-26	1.07643	0.408	0.148	2.75353e-22	2	Dcbld2
5.73942e-139	1.07517	0.897	0.135	8.43637e-135	2	Celf3
2.2195e-41	1.0728	0.977	0.947	3.26244e-37	2	Hmgcs1
8.95996e-29	1.07077	0.592	0.314	1.31702e-24	2	Akr1c14
7.75031e-141	1.07062	0.874	0.131	1.13922e-136	2	Rundc3a
2.39934e-71	1.0696	0.937	0.55	3.5268e-67	2	Atp6v0d1
6.4597e-112	1.06552	0.776	0.168	9.49511e-108	2	Tmem106a
4.46559e-63	1.06548	0.931	0.701	6.56398e-59	2	Tgoln1
3.88873e-142	1.0654	0.759	0.095	5.71605e-138	2	Slc25a35
1.32899e-118	1.06486	0.776	0.149	1.95348e-114	2	Ass1
1.05044e-169	1.05764	0.759	0.075	1.54404e-165	2	Syn2
5.72476e-86	1.05626	0.833	0.293	8.41483e-82	2	Tmem127
2.98522e-79	1.05567	0.713	0.21	4.38798e-75	2	Tubal3
5.64234e-37	1.05511	0.868	0.644	8.29367e-33	2	Rhob
8.75659e-66	1.05442	0.925	0.56	1.28713e-61	2	Serinc1
2.24732e-112	1.05394	0.833	0.158	3.30334e-108	2	Cplx2
1.49902e-140	1.05281	0.724	0.095	2.20341e-136	2	Slco2a1
3.09507e-66	1.05265	1	0.989	4.54944e-62	2	Hsp90aa1
1.18459e-62	1.05231	0.851	0.49	1.74124e-58	2	Pdxk
6.04035e-47	1.0405	0.925	0.824	8.87871e-43	2	Tob1
5.89427e-65	1.03982	0.897	0.52	8.66398e-61	2	Mtss1
3.21451e-157	1.03942	0.845	0.116	4.72501e-153	2	Suox
2.52581e-39	1.03813	0.845	0.619	3.71269e-35	2	Ppp1r15a
3.39163e-64	1.03564	0.966	0.853	4.98536e-60	2	Psap
6.10726e-58	1.03554	0.902	0.569	8.97706e-54	2	Myo15b
1.92279e-72	1.03174	0.994	0.919	2.82632e-68	2	Gnai2
1.25228e-61	1.02943	0.994	0.935	1.84072e-57	2	Ddx3x
7.42293e-134	1.02388	0.81	0.115	1.0911e-129	2	Gnao1
5.65888e-74	1.01789	0.937	0.501	8.31799e-70	2	Grina
6.41004e-61	1.01722	0.966	0.853	9.42211e-57	2	Gars
1.14524e-163	1.01492	0.575	0.036	1.68339e-159	2	Mmp7
9.69981e-60	1.01472	0.822	0.427	1.42578e-55	2	Fam160a2
8.16638e-61	1.01345	0.96	0.778	1.20038e-56	2	Cul3
3.03772e-46	1.00862	0.879	0.742	4.46515e-42	2	Ctsa
2.39228e-54	1.00707	0.862	0.586	3.51641e-50	2	Mapkapk2
2.098e-45	1.0047	0.989	0.952	3.08386e-41	2	Cycs
6.57259e-66	1.00245	0.914	0.547	9.66106e-62	2	Dpp4
8.59779e-113	1.0003	0.862	0.148	1.26379e-108	2	Cacna2d1
1.79079e-61	1.00003	0.971	0.814	2.63229e-57	2	Ddx6
2.88558e-55	0.996615	0.977	0.883	4.24151e-51	2	Atp2b1
1.32088e-78	0.995194	0.805	0.186	1.94157e-74	2	Tuba1a
2.71677e-63	0.99142	0.931	0.619	3.99338e-59	2	Aff4
2.38996e-47	0.991024	0.805	0.516	3.513e-43	2	Cln3
7.15572e-135	0.990609	0.81	0.121	1.05182e-130	2	Anxa6
2.15642e-104	0.988529	0.868	0.201	3.16972e-100	2	Rph3al
2.37528e-261	0.987838	0.707	0.027	3.49142e-257	2	Cdk14
3.31116e-65	0.987385	0.994	0.977	4.86707e-61	2	Gabarap
5.12024e-121	0.982166	0.833	0.131	7.52624e-117	2	Vwa5b2
1.03292e-47	0.982005	0.799	0.488	1.51829e-43	2	Fbxo33
2.51282e-56	0.981754	0.908	0.673	3.6936e-52	2	Atp6v1a
1.51156e-61	0.976335	0.897	0.496	2.22184e-57	2	Eid1
9.11975e-19	0.975567	0.741	0.703	1.34051e-14	2	Cat
1.36509e-63	0.969603	1	0.972	2.00654e-59	2	Stard10
5.44313e-108	0.968364	0.667	0.093	8.00085e-104	2	Pla2g2f
1.21407e-55	0.966309	0.914	0.652	1.78456e-51	2	Golim4
1.44613e-54	0.964184	0.948	0.806	2.12567e-50	2	App
1.61271e-63	0.96	0.776	0.317	2.37052e-59	2	Nav1
9.87996e-132	0.958717	0.713	0.09	1.45226e-127	2	Sh3kbp1
1.52284e-68	0.957706	0.77	0.298	2.23842e-64	2	Mapk14
2.40136e-69	0.957481	0.736	0.234	3.52976e-65	2	Dusp18
5.7249e-62	0.956644	0.833	0.395	8.41503e-58	2	Ssfa2
6.43271e-51	0.953647	0.891	0.689	9.45544e-47	2	Jak1
7.22477e-60	0.952805	0.989	0.944	1.06197e-55	2	Rpn2
6.28796e-219	0.948527	0.5	0.011	9.24267e-215	2	C1qa
9.68261e-54	0.948295	0.902	0.612	1.42325e-49	2	Zfhx3
7.05968e-61	0.947809	0.977	0.864	1.0377e-56	2	Atp8b1
4.87563e-52	0.947274	0.833	0.471	7.16669e-48	2	Foxa1
4.88246e-60	0.946743	0.782	0.329	7.17674e-56	2	Bok
1.22971e-35	0.944839	0.885	0.789	1.80754e-31	2	Net1
7.2762e-120	0.942178	0.81	0.14	1.06953e-115	2	Camk2b
5.51613e-57	0.937479	0.954	0.826	8.10816e-53	2	Ubl3
3.39726e-27	0.93504	0.799	0.746	4.99364e-23	2	Zfp622
4.91188e-54	0.93495	0.931	0.762	7.21997e-50	2	Nptn
1.81025e-43	0.933891	0.96	0.884	2.66088e-39	2	Ldlr
1.18138e-57	0.933834	0.994	0.908	1.73651e-53	2	Mien1
1.60826e-43	0.92846	0.96	0.917	2.36398e-39	2	Brd2
1.60378e-62	0.923067	0.977	0.886	2.35739e-58	2	Sdcbp
2.33717e-227	0.922632	0.552	0.016	3.4354e-223	2	Ssbp2
3.09937e-25	0.921669	0.741	0.572	4.55576e-21	2	Dnajb9
1.2482e-58	0.919611	0.81	0.436	1.83473e-54	2	Ick
7.80353e-41	0.919383	0.868	0.697	1.14704e-36	2	Pcf11
3.53826e-77	0.914363	0.69	0.17	5.20089e-73	2	Dlg4
1.46931e-40	0.913197	0.931	0.764	2.15975e-36	2	Ttr
1.47712e-48	0.913008	0.966	0.859	2.17121e-44	2	Hmgcr
3.16471e-54	0.911448	0.977	0.872	4.6518e-50	2	Cyb5r3
7.89956e-29	0.910281	0.776	0.599	1.16116e-24	2	Tsc22d2
1.40409e-46	0.908035	0.966	0.836	2.06387e-42	2	Asns
4.72443e-126	0.907196	0.759	0.105	6.94444e-122	2	Cadps
3.76051e-46	0.905487	0.764	0.405	5.52757e-42	2	Lpin2
8.20059e-29	0.905263	0.856	0.704	1.2054e-24	2	Bnip3
1.07772e-178	0.904818	0.707	0.057	1.58414e-174	2	Mrln
2.52091e-70	0.901174	1	0.989	3.70549e-66	2	Gnas
5.43948e-54	0.90113	0.994	0.923	7.9955e-50	2	Selenok
1.73222e-49	0.899434	0.701	0.297	2.54619e-45	2	Mxd1
6.26281e-49	0.899337	0.937	0.789	9.2057e-45	2	Nisch
5.1174e-115	0.898366	0.701	0.101	7.52206e-111	2	Stxbp5l
1.01457e-56	0.898301	0.96	0.836	1.49132e-52	2	Rap1a
1.00222e-139	0.897859	0.73	0.089	1.47316e-135	2	Syp
1.45584e-51	0.89701	0.977	0.919	2.13994e-47	2	Luc7l2
4.50049e-48	0.896922	0.874	0.6	6.61527e-44	2	Tnrc6c
2.36604e-75	0.895149	0.747	0.242	3.47785e-71	2	Fsd1l
2.28306e-44	0.893641	0.856	0.631	3.35588e-40	2	Pim3
1.93392e-28	0.892077	0.989	0.928	2.84267e-24	2	Fos
1.0935e-62	0.890634	0.989	0.863	1.60734e-58	2	Rab7
2.97702e-36	0.889824	0.931	0.898	4.37592e-32	2	Onecut2
3.92196e-60	0.887825	0.897	0.554	5.76489e-56	2	Wsb2
1.13885e-46	0.887361	0.994	0.996	1.674e-42	2	Ftl1
4.77867e-45	0.887159	0.856	0.634	7.02417e-41	2	Kdm6b
5.95976e-235	0.883179	0.655	0.026	8.76025e-231	2	Slc38a11
1.61584e-51	0.882016	0.868	0.564	2.37513e-47	2	4833439L19Rik
1.21336e-52	0.881936	0.799	0.474	1.78352e-48	2	Ppt1
3.14133e-56	0.879237	0.822	0.414	4.61744e-52	2	Rev3l
1.94661e-58	0.876956	0.799	0.386	2.86132e-54	2	Gns
3.15338e-49	0.874531	0.948	0.854	4.63515e-45	2	Arhgap5
3.94382e-40	0.874393	0.764	0.437	5.79702e-36	2	Tubb2a
4.17939e-111	0.873079	0.701	0.101	6.14329e-107	2	Rfx6
5.56967e-34	0.871229	0.69	0.422	8.18686e-30	2	Gla
4.63095e-141	0.869418	0.782	0.098	6.80704e-137	2	Sez6l2
2.16917e-47	0.869273	0.977	0.94	3.18846e-43	2	Tm9sf3
1.98226e-43	0.866232	0.885	0.663	2.91372e-39	2	Vegfa
2.82492e-55	0.865112	0.96	0.794	4.15234e-51	2	Ptprf
6.52443e-44	0.865091	0.971	0.875	9.59027e-40	2	Ccnl1
5.21975e-70	0.8628	1	0.985	7.67251e-66	2	Aes
1.13192e-47	0.860395	0.977	0.872	1.66382e-43	2	Sec61a1
1.91429e-44	0.859424	0.954	0.864	2.81382e-40	2	Pnrc1
3.30368e-35	0.85741	0.966	0.9	4.85608e-31	2	Odc1
1.32137e-32	0.857293	0.822	0.648	1.94229e-28	2	Gadd45a
1.127e-59	0.857284	0.994	0.966	1.65658e-55	2	Lamp1
4.4696e-83	0.85662	0.713	0.176	6.56987e-79	2	Fam102b
5.37036e-44	0.855447	0.874	0.701	7.89389e-40	2	Ssbp3
3.36363e-37	0.854478	0.805	0.581	4.94421e-33	2	Spag9
1.5651e-41	0.852691	0.874	0.708	2.30054e-37	2	Fam49b
5.38505e-40	0.851998	0.96	0.896	7.91548e-36	2	Msmo1
1.26599e-111	0.84808	0.718	0.126	1.86088e-107	2	Evpl
2.66493e-83	0.847486	0.799	0.175	3.91719e-79	2	5330417C22Rik
9.65721e-50	0.847241	0.943	0.706	1.41951e-45	2	Cnot6l
1.91223e-75	0.846307	0.517	0.086	2.81078e-71	2	4930539E08Rik
1.15082e-95	0.846262	0.741	0.123	1.69159e-91	2	Gfra3
4.06305e-49	0.845779	0.994	0.946	5.97228e-45	2	Uqcc2
8.46975e-44	0.842466	0.77	0.421	1.24497e-39	2	Tshz1
4.51783e-153	0.841985	0.718	0.074	6.64076e-149	2	Snap25
6.40852e-44	0.840149	0.776	0.479	9.41989e-40	2	Itpr3
8.75222e-47	0.839257	0.891	0.729	1.28649e-42	2	Golga4
8.8812e-37	0.837368	0.868	0.676	1.30545e-32	2	Phip
2.00924e-30	0.836621	0.661	0.372	2.95338e-26	2	Maff
3.81577e-136	0.835937	0.523	0.038	5.6088e-132	2	Pcyt1b
3.50438e-52	0.834361	0.989	0.947	5.15108e-48	2	Ctsb
5.51044e-42	0.833968	0.925	0.847	8.0998e-38	2	Lap3
1.11507e-50	0.833144	0.879	0.62	1.63905e-46	2	Fam83e
6.8376e-36	0.830701	0.879	0.774	1.00506e-31	2	Rnf149
8.13364e-53	0.829869	0.948	0.827	1.19556e-48	2	Ahcyl1
6.19693e-51	0.828525	0.862	0.587	9.10887e-47	2	Arf3
9.05349e-35	0.82803	0.649	0.328	1.33077e-30	2	Dusp8
8.34873e-51	0.826173	0.799	0.42	1.22718e-46	2	Fnip1
7.87906e-88	0.826112	0.655	0.129	1.15814e-83	2	Rab30
6.89032e-25	0.824261	0.805	0.697	1.01281e-20	2	Bhlhe40
3.58395e-45	0.824025	0.632	0.239	5.26805e-41	2	Trp53inp1
1.49611e-66	0.823357	0.994	0.979	2.19913e-62	2	Myl6
4.63946e-56	0.823346	0.994	0.968	6.81954e-52	2	Atp6v1g1
3.04123e-42	0.823156	0.948	0.859	4.4703e-38	2	Ctsd
1.19477e-63	0.821384	0.678	0.222	1.75619e-59	2	Ston2
3.86605e-278	0.821234	0.621	0.014	5.68271e-274	2	Rab3b
3.26606e-106	0.820447	0.713	0.103	4.80078e-102	2	Scg3
1.11083e-45	0.820184	0.736	0.373	1.63281e-41	2	Mafk
1.39079e-110	0.819077	0.753	0.118	2.04433e-106	2	Lrp11
1.57913e-37	0.818609	0.816	0.586	2.32116e-33	2	Smg1
3.64208e-128	0.817383	0.667	0.077	5.3535e-124	2	Nfasc
4.73396e-29	0.815827	0.81	0.697	6.95844e-25	2	Bach1
3.15834e-32	0.812398	0.925	0.846	4.64244e-28	2	Fasn
1.97906e-36	0.810917	0.833	0.657	2.90902e-32	2	Hexim1
5.42462e-53	0.80974	0.822	0.428	7.97365e-49	2	Gse1
6.85466e-38	0.806817	0.989	0.951	1.00757e-33	2	Fus
2.62137e-48	0.80512	0.897	0.56	3.85316e-44	2	Cdhr2
3.25768e-20	0.802395	0.828	0.757	4.78847e-16	2	Errfi1
8.75631e-67	0.799266	0.759	0.224	1.28709e-62	2	Trp53i11
3.70633e-176	0.799094	0.466	0.016	5.44793e-172	2	Cdh4
3.81158e-62	0.795977	0.73	0.189	5.60264e-58	2	Clps
9.68687e-131	0.793629	0.707	0.086	1.42387e-126	2	Gng4
2.72093e-52	0.793558	0.736	0.334	3.99949e-48	2	Ece1
3.30847e-44	0.791191	0.799	0.471	4.86312e-40	2	Atp6v1h
2.22906e-185	0.790126	0.632	0.04	3.27649e-181	2	Gnaz
2.89115e-95	0.789096	0.649	0.115	4.2497e-91	2	Ablim1
7.11138e-156	0.789014	0.632	0.054	1.0453e-151	2	Muc3a
3.01722e-57	0.788247	0.747	0.3	4.43501e-53	2	Slc6a8
3.2475e-48	0.78719	0.868	0.601	4.7735e-44	2	Atp6v1d
4.06992e-44	0.786575	0.885	0.674	5.98238e-40	2	Dyrk2
9.15265e-44	0.786102	0.937	0.833	1.34535e-39	2	BC005537
1.54835e-50	0.785237	0.914	0.66	2.27592e-46	2	Os9
9.37713e-43	0.784792	0.753	0.421	1.37834e-38	2	Cbx4
2.40184e-36	0.784696	0.713	0.362	3.53047e-32	2	Zbtb20
1.32671e-52	0.783222	0.833	0.393	1.95014e-48	2	Rab3d
4.65072e-100	0.783213	0.46	0.042	6.8361e-96	2	Ly6a
5.28254e-37	0.782249	0.759	0.49	7.76481e-33	2	Kmt2c
5.93595e-09	0.782009	0.557	0.444	8.72525e-05	2	Klf2
3.90182e-52	0.779463	1	0.986	5.73528e-48	2	Ddx5
1.97619e-45	0.777807	0.977	0.917	2.9048e-41	2	H2-D1
3.15598e-36	0.776358	0.69	0.368	4.63897e-32	2	Bbc3
3.79429e-41	0.776271	0.971	0.922	5.57722e-37	2	Ptbp3
1.68372e-29	0.775732	0.874	0.755	2.4749e-25	2	Hjurp
8.9393e-56	0.775257	0.713	0.26	1.31399e-51	2	Fndc3b
1.70431e-48	0.774174	0.862	0.557	2.50516e-44	2	Atp6ap1
3.2077e-75	0.772947	0.695	0.177	4.715e-71	2	Zcchc11
1.23724e-199	0.772051	0.603	0.029	1.81861e-195	2	Tmigd3
1.14897e-33	0.7708	0.69	0.404	1.68887e-29	2	Entpd5
1.42444e-55	0.76959	1	0.981	2.09378e-51	2	Ndufv3
2.95275e-26	0.765988	0.713	0.535	4.34024e-22	2	Mdm2
1.80013e-53	0.763982	1	0.986	2.64601e-49	2	Cox7a2l
1.36634e-40	0.763367	0.954	0.83	2.00838e-36	2	Actn1
1.2583e-96	0.762549	0.707	0.132	1.84957e-92	2	Rims2
2.88835e-42	0.757956	0.914	0.821	4.24558e-38	2	Selenot
2.14935e-50	0.755433	0.701	0.287	3.15933e-46	2	Rnf217
1.22798e-51	0.755409	0.736	0.323	1.80501e-47	2	Vamp2
2.39111e-38	0.752318	0.77	0.479	3.51469e-34	2	Hyou1
5.1492e-41	0.752054	0.655	0.283	7.5688e-37	2	Foxa2
2.22798e-41	0.751206	0.994	0.987	3.2749e-37	2	Calr
2.72788e-40	0.750356	0.925	0.822	4.00971e-36	2	Tspan13
1.44189e-36	0.750107	0.966	0.956	2.11944e-32	2	Tm4sf5
1.68628e-24	0.748784	0.885	0.841	2.47866e-20	2	Zfp703
9.63741e-76	0.748222	0.667	0.149	1.4166e-71	2	Pim2
3.74858e-43	0.746275	0.954	0.844	5.51004e-39	2	Ppp1cb
7.62884e-37	0.744259	0.833	0.641	1.12136e-32	2	Hexb
1.8859e-46	0.743676	0.96	0.916	2.77209e-42	2	Tcf25
1.48375e-26	0.743447	0.759	0.599	2.18096e-22	2	Tiparp
1.18962e-47	0.740976	0.782	0.436	1.74862e-43	2	Naga
3.08175e-128	0.738663	0.454	0.029	4.52986e-124	2	Itga4
7.30538e-34	0.737571	0.879	0.737	1.07382e-29	2	Foxp1
7.73277e-49	0.737301	0.816	0.477	1.13664e-44	2	Slc25a44
3.10884e-30	0.734929	0.69	0.427	4.56968e-26	2	Srf
2.13908e-48	0.734866	0.73	0.356	3.14424e-44	2	Mfsd2a
2.40739e-41	0.734592	0.885	0.741	3.53862e-37	2	Lasp1
2.28145e-40	0.733839	0.73	0.406	3.35351e-36	2	Snhg18
1.13272e-66	0.733162	0.73	0.217	1.66498e-62	2	Rogdi
2.00207e-102	0.729866	0.529	0.062	2.94284e-98	2	Gde1
1.33632e-28	0.729495	0.851	0.731	1.96425e-24	2	Ppp1r10
4.25334e-49	0.729202	0.713	0.313	6.25199e-45	2	Agtrap
6.10304e-46	0.727793	0.736	0.355	8.97086e-42	2	Map1lc3a
6.72288e-47	0.72315	0.989	0.94	9.88196e-43	2	Hdlbp
1.5886e-34	0.722695	0.747	0.482	2.33508e-30	2	Pgap1
8.22101e-189	0.722639	0.374	0.004	1.20841e-184	2	Wfikkn2
3.38563e-54	0.722038	0.994	0.969	4.97654e-50	2	Minos1
1.48694e-59	0.721255	0.695	0.238	2.18565e-55	2	Sorcs2
1.36955e-32	0.720834	0.96	0.918	2.0131e-28	2	Sars
5.09057e-41	0.720658	0.908	0.776	7.48262e-37	2	Srebf2
2.685e-37	0.720386	0.948	0.871	3.94668e-33	2	Xbp1
3.43903e-40	0.720281	0.902	0.779	5.05503e-36	2	Nenf
4.07053e-35	0.720133	0.805	0.533	5.98327e-31	2	Nfat5
7.45899e-36	0.719606	0.931	0.845	1.0964e-31	2	Ube2e3
4.93113e-22	0.719085	0.764	0.647	7.24826e-18	2	Cdkn1b
3.71319e-118	0.718119	0.638	0.078	5.45801e-114	2	Serpinf2
2.98248e-95	0.717925	0.552	0.076	4.38395e-91	2	Gm1123
4.63367e-14	0.716994	0.649	0.567	6.81104e-10	2	Slc20a1
9.8258e-29	0.716144	0.966	0.916	1.44429e-24	2	Irf2bp2
2.52238e-37	0.715969	0.851	0.684	3.70765e-33	2	Mkrn2os
8.4744e-32	0.71522	0.925	0.864	1.24565e-27	2	Pfkl
1.24815e-27	0.713315	0.816	0.666	1.83465e-23	2	Arid5b
7.25532e-45	0.712257	1	0.991	1.06646e-40	2	Bsg
1.7229e-46	0.711979	0.741	0.362	2.5325e-42	2	Braf
2.38222e-57	0.711435	0.448	0.085	3.50163e-53	2	Chac1
5.77019e-34	0.710171	0.828	0.623	8.48161e-30	2	Baz2b
2.71875e-29	0.70984	0.615	0.33	3.99629e-25	2	Plk3
6.77816e-31	0.709392	0.81	0.656	9.96322e-27	2	Dhcr24
6.80428e-84	0.709282	0.678	0.147	1.00016e-79	2	Rfx3
3.771e-34	0.708736	0.833	0.624	5.54299e-30	2	Acox1
1.69504e-32	0.708036	0.851	0.735	2.49154e-28	2	Atp11b
1.5643e-134	0.707449	0.569	0.048	2.29936e-130	2	Lhx1os
2.09592e-13	0.706546	0.937	0.948	3.0808e-09	2	Ier2
6.71705e-26	0.70612	0.672	0.407	9.8734e-22	2	Gadd45g
8.38541e-41	0.705762	0.626	0.256	1.23257e-36	2	Esyt1
1.84819e-26	0.705569	0.822	0.733	2.71666e-22	2	Hif1a
3.34734e-34	0.705322	0.684	0.38	4.92026e-30	2	Arl5b
5.23618e-74	0.70492	0.431	0.057	7.69666e-70	2	Nr4a3
6.19267e-25	0.703729	0.92	0.861	9.1026e-21	2	Zfand5
3.63657e-40	0.700444	0.793	0.525	5.3454e-36	2	Tug1
2.31267e-30	0.700261	0.293	0.065	3.39939e-26	2	Egr3
2.95374e-36	0.695926	0.925	0.842	4.3417e-32	2	Baiap2l2
1.18271e-55	0.695389	0.718	0.249	1.73846e-51	2	Anxa5
5.98241e-24	0.694894	0.793	0.726	8.79355e-20	2	Ets2
8.87566e-36	0.694324	0.678	0.374	1.30463e-31	2	Ncoa2
4.22351e-37	0.694317	0.782	0.52	6.20814e-33	2	1110008P14Rik
8.7409e-93	0.693811	0.477	0.055	1.28482e-88	2	Upb1
1.35298e-44	0.693168	0.839	0.574	1.98875e-40	2	Scpep1
7.21468e-41	0.692909	0.971	0.881	1.06049e-36	2	Gabarapl2
3.85595e-55	0.687735	0.966	0.522	5.66786e-51	2	Fxyd3
2.34548e-49	0.687199	0.632	0.219	3.44762e-45	2	Mcf2l
2.30626e-22	0.686937	0.77	0.512	3.38997e-18	2	Adh1
2.3717e-42	0.686798	0.989	0.965	3.48616e-38	2	Canx
2.64931e-41	0.686673	0.931	0.723	3.89423e-37	2	AC149090.1
7.70889e-61	0.686189	0.667	0.206	1.13313e-56	2	1190002N15Rik
3.24124e-34	0.683498	0.994	0.982	4.7643e-30	2	Hsp90b1
2.68006e-35	0.683437	0.81	0.558	3.93942e-31	2	Dpysl2
2.18552e-43	0.681292	0.943	0.796	3.21249e-39	2	Brd4
6.26105e-43	0.680663	0.862	0.589	9.20311e-39	2	Saraf
2.35607e-120	0.680397	0.655	0.083	3.46319e-116	2	Disp2
2.65107e-31	0.680074	0.81	0.614	3.89681e-27	2	Glg1
3.96007e-37	0.676692	0.966	0.925	5.82091e-33	2	Atp6v0e
5.70584e-22	0.676667	0.609	0.37	8.38702e-18	2	Dusp6
5.58665e-62	0.675818	0.609	0.155	8.21181e-58	2	Abcb9
4.77739e-66	0.675576	0.615	0.138	7.02228e-62	2	Ttll7
5.37767e-46	0.674571	0.695	0.328	7.90464e-42	2	BC029722
1.19892e-31	0.674152	0.684	0.422	1.7623e-27	2	Stx17
1.6123e-215	0.673945	0.557	0.018	2.36992e-211	2	St8sia3
5.95357e-45	0.672388	0.713	0.339	8.75115e-41	2	Slc12a7
9.26652e-30	0.672192	0.81	0.68	1.36209e-25	2	Rab1b
5.52283e-29	0.671265	0.73	0.497	8.11801e-25	2	Mcrip1
4.01495e-75	0.670517	0.661	0.151	5.90158e-71	2	Slc36a1
4.8175e-22	0.67002	0.586	0.365	7.08124e-18	2	Foxo3
1.11886e-64	0.669652	0.603	0.139	1.64462e-60	2	Hap1
1.87625e-39	0.669224	0.851	0.635	2.7579e-35	2	Tmem30a
2.06961e-33	0.669109	0.971	0.91	3.04211e-29	2	Map1lc3b
1.70158e-58	0.668892	0.207	0.013	2.50115e-54	2	Ambp
6.57079e-35	0.66844	0.983	0.946	9.6584e-31	2	Nedd4
3.09671e-30	0.668168	0.816	0.675	4.55185e-26	2	Ddx17
1.57776e-79	0.666399	0.586	0.096	2.31914e-75	2	Cryba2
1.45916e-36	0.665248	0.989	0.953	2.14482e-32	2	Scp2
3.19255e-32	0.664588	0.81	0.625	4.69273e-28	2	Midn
1.14034e-39	0.66362	0.695	0.333	1.67618e-35	2	Pld3
1.94512e-228	0.663475	0.454	0.005	2.85914e-224	2	Trpc7
5.56409e-33	0.662498	0.971	0.891	8.17865e-29	2	Muc13
2.57898e-63	0.660644	0.236	0.016	3.79085e-59	2	Alb
2.16508e-32	0.660186	0.925	0.875	3.18244e-28	2	Myo6
7.34461e-88	0.659619	0.695	0.141	1.07958e-83	2	Camk2n2
2.55407e-28	0.659184	0.638	0.381	3.75422e-24	2	Yod1
1.69398e-29	0.658614	0.81	0.68	2.48998e-25	2	Mknk2
4.62032e-33	0.657915	0.879	0.759	6.79141e-29	2	Ash1l
4.39704e-23	0.657774	0.724	0.607	6.4632e-19	2	Arrdc4
1.1363e-26	0.656884	0.879	0.793	1.67025e-22	2	Lmna
7.68055e-41	0.656633	0.672	0.311	1.12896e-36	2	Dnmt3a
5.45842e-37	0.656558	0.977	0.952	8.02333e-33	2	Tpd52
7.78918e-36	0.656322	0.845	0.653	1.14493e-31	2	Plekhb2
1.67346e-61	0.655558	0.575	0.145	2.45982e-57	2	Egfr
8.08021e-19	0.655311	0.534	0.318	1.18771e-14	2	Enc1
4.76275e-32	0.653961	0.73	0.502	7.00077e-28	2	Cln6
3.88631e-37	0.653103	0.862	0.645	5.71248e-33	2	Map4k4
2.25008e-39	0.65257	0.989	0.972	3.30739e-35	2	Vcp
6.13569e-81	0.652021	0.58	0.109	9.01884e-77	2	Ptprh
1.31038e-21	0.651503	0.851	0.672	1.92613e-17	2	Hist1h2bc
2.78286e-27	0.650971	0.948	0.911	4.09053e-23	2	Chd4
7.7935e-35	0.650317	0.856	0.635	1.14557e-30	2	Fndc3a
3.56522e-30	0.648891	0.92	0.842	5.24052e-26	2	Zbtb7a
3.16734e-31	0.648758	0.787	0.625	4.65567e-27	2	Ctnnbip1
4.62335e-37	0.648683	0.799	0.544	6.79587e-33	2	Efcab14
5.55415e-17	0.648452	0.477	0.291	8.16405e-13	2	Elac2
7.91599e-30	0.64789	0.701	0.41	1.16357e-25	2	Mast4
2.49584e-27	0.64728	0.948	0.947	3.66864e-23	2	Slc38a2
1.12865e-32	0.646991	0.701	0.452	1.65901e-28	2	Stim1
2.41583e-19	0.646463	0.707	0.6	3.55103e-15	2	Rhou
3.72114e-32	0.645725	0.77	0.556	5.46971e-28	2	Ireb2
4.99554e-40	0.644608	0.822	0.52	7.34294e-36	2	Atxn10
2.54094e-43	0.643644	0.753	0.357	3.73493e-39	2	Kdm7a
6.16718e-31	0.643326	0.937	0.88	9.06514e-27	2	Ptp4a1
1.26831e-30	0.642391	0.592	0.288	1.86429e-26	2	Bcl2
2.35432e-29	0.641394	0.994	0.96	3.46061e-25	2	Dnaja1
1.51358e-21	0.638812	0.822	0.758	2.22482e-17	2	Gucy2c
1.73949e-33	0.638062	0.937	0.851	2.55687e-29	2	Cstb
9.4061e-93	0.637888	0.569	0.082	1.3826e-88	2	Tmed8
2.88703e-28	0.636187	0.759	0.603	4.24364e-24	2	Adi1
3.88453e-30	0.635825	0.851	0.731	5.70987e-26	2	Man2a1
2.68262e-31	0.635438	0.805	0.606	3.94318e-27	2	Trip12
3.71297e-37	0.635175	0.684	0.315	5.45769e-33	2	Nbea
1.06296e-123	0.634567	0.54	0.048	1.56245e-119	2	Rgs7
4.98895e-49	0.634316	0.644	0.238	7.33326e-45	2	Rab12
1.11404e-92	0.634183	0.603	0.1	1.63753e-88	2	Gsdmd
4.57191e-27	0.634082	0.885	0.798	6.72025e-23	2	Rab6a
4.35686e-76	0.633471	0.598	0.121	6.40415e-72	2	Vav3
5.93685e-43	0.633169	0.615	0.228	8.72658e-39	2	Trp53inp2
3.01392e-14	0.630849	0.586	0.453	4.43017e-10	2	Irs2
1.31427e-27	0.630327	0.494	0.209	1.93184e-23	2	Csrnp1
2.66828e-31	0.629066	0.851	0.725	3.9221e-27	2	Nckap1
3.65914e-73	0.628685	0.586	0.123	5.37857e-69	2	Arhgef28
1.08657e-35	0.628616	0.816	0.547	1.59715e-31	2	Smim6
1.41798e-65	0.628585	0.448	0.066	2.08429e-61	2	Cd177
3.34101e-65	0.627598	0.655	0.165	4.91095e-61	2	Cxxc5
1.88187e-77	0.6267	0.598	0.125	2.76617e-73	2	Tor3a
2.11442e-27	0.624163	0.741	0.568	3.10799e-23	2	Aars
1.22755e-36	0.62378	0.667	0.336	1.80437e-32	2	Bcl9
3.86174e-33	0.622539	0.902	0.819	5.67637e-29	2	Lamp2
8.07671e-37	0.622246	0.77	0.517	1.1872e-32	2	Sema4a
2.06249e-25	0.62165	0.764	0.638	3.03166e-21	2	Plxnb2
2.40917e-39	0.620403	0.805	0.477	3.54124e-35	2	Npdc1
9.589e-118	0.619144	0.454	0.032	1.40949e-113	2	Enho
2.83e-24	0.618036	0.782	0.676	4.15982e-20	2	Usp9x
2.57903e-22	0.616965	0.805	0.758	3.79092e-18	2	Slc9a3r1
2.81203e-32	0.615951	0.989	0.944	4.13341e-28	2	Dynll2
1.39337e-25	0.614758	0.724	0.555	2.04812e-21	2	Ppat
2.69834e-26	0.61348	0.69	0.485	3.96629e-22	2	Foxn3
1.41534e-75	0.613249	0.586	0.122	2.0804e-71	2	Nt5dc3
2.96928e-35	0.612091	0.724	0.376	4.36454e-31	2	H2-Q2
7.34041e-29	0.611817	0.667	0.411	1.07897e-24	2	Stat3
1.94213e-38	0.610553	0.983	0.956	2.85474e-34	2	Morf4l1
6.12845e-42	0.610519	0.632	0.257	9.00821e-38	2	Setd7
1.9938e-27	0.610316	0.874	0.784	2.93068e-23	2	Bptf
4.32653e-89	0.610093	0.557	0.075	6.35956e-85	2	Ppp1r14c
3.09814e-14	0.60975	0.983	0.938	4.55396e-10	2	Krt19
1.11449e-35	0.609506	0.684	0.362	1.63819e-31	2	Tmem131l
1.72191e-21	0.609367	0.793	0.706	2.53103e-17	2	Zcchc6
1.24538e-192	0.609291	0.443	0.01	1.83058e-188	2	Trpm2
2.44007e-65	0.608919	0.644	0.177	3.58666e-61	2	Mgat3
1.1713e-29	0.608822	0.805	0.62	1.7217e-25	2	Fam174b
6.95412e-30	0.608792	0.598	0.309	1.02219e-25	2	Dhx40
1.42314e-10	0.608749	0.695	0.654	2.09187e-06	2	Klf4
6.23173e-36	0.608685	0.644	0.316	9.16002e-32	2	Nectin1
3.94097e-30	0.607569	0.805	0.601	5.79283e-26	2	Nsd3
7.21672e-15	0.607248	0.753	0.726	1.06079e-10	2	Fhl2
1.37268e-32	0.60599	0.713	0.449	2.0177e-28	2	Zfand3
1.75086e-29	0.605294	0.862	0.728	2.57359e-25	2	Tmed3
1.13715e-25	0.605099	0.741	0.558	1.67149e-21	2	Med13
8.4534e-25	0.604479	0.713	0.503	1.24257e-20	2	Kmt2a
1.61917e-46	0.604462	0.563	0.176	2.38002e-42	2	Hsf2
7.11292e-107	0.604088	0.431	0.033	1.04553e-102	2	Sncb
3.1119e-19	0.603686	0.506	0.287	4.57419e-15	2	Nabp1
1.02089e-32	0.60279	0.787	0.569	1.50061e-28	2	Rragc
8.3532e-38	0.602377	0.966	0.956	1.22784e-33	2	Calm3
4.64778e-27	0.602088	0.638	0.395	6.83177e-23	2	Uap1l1
6.35891e-43	0.601851	0.759	0.372	9.34697e-39	2	Tusc3
1.10535e-24	0.601627	0.741	0.584	1.62475e-20	2	Qsox1
5.22655e-31	0.601409	0.747	0.509	7.6825e-27	2	Igf2r
3.98116e-34	0.600959	0.977	0.942	5.85191e-30	2	Kdelr2
1.28322e-30	0.600305	0.885	0.767	1.88621e-26	2	Usp34
1.02498e-45	0.599195	1	0.991	1.50661e-41	2	Ubb
1.06917e-32	0.599129	0.787	0.583	1.57157e-28	2	Akirin1
1.90413e-26	0.598557	0.695	0.443	2.79888e-22	2	Dpyd
6.94329e-36	0.598527	0.661	0.32	1.02059e-31	2	Maml3
2.84864e-25	0.598421	0.787	0.616	4.18721e-21	2	Msi2
2.04141e-17	0.597563	0.684	0.56	3.00066e-13	2	Ascc3
2.52814e-24	0.597257	0.828	0.749	3.71611e-20	2	2900097C17Rik
6.98533e-30	0.59717	0.828	0.672	1.02677e-25	2	Glmp
1.61492e-35	0.597132	0.598	0.271	2.37377e-31	2	Ippk
3.71123e-135	0.596805	0.489	0.032	5.45513e-131	2	Pex5l
1.70394e-28	0.596435	0.816	0.683	2.50462e-24	2	Asah1
3.89438e-33	0.596408	0.989	0.979	5.72435e-29	2	Atox1
1.94063e-35	0.59614	0.655	0.327	2.85253e-31	2	A130010J15Rik
5.07805e-31	0.595687	0.943	0.891	7.46423e-27	2	Mettl26
2.09072e-33	0.595524	0.989	0.972	3.07315e-29	2	Eif4g2
7.41599e-27	0.595503	0.701	0.487	1.09008e-22	2	Ap3d1
6.89529e-27	0.595339	0.862	0.774	1.01354e-22	2	Zfpm1
2.93872e-33	0.59433	0.931	0.84	4.31962e-29	2	Tram1
4.18388e-32	0.593184	0.661	0.365	6.14988e-28	2	Ttyh2
3.26493e-28	0.592893	0.529	0.242	4.79911e-24	2	Tmem123
8.81377e-24	0.592302	0.902	0.827	1.29554e-19	2	Sqle
1.38084e-136	0.591424	0.517	0.036	2.0297e-132	2	Cplx1
2.17217e-104	0.589895	0.207	0.002	3.19288e-100	2	Gng8
9.87591e-23	0.587862	0.851	0.796	1.45166e-18	2	Kmt2e
6.63383e-26	0.586992	0.983	0.952	9.75106e-22	2	Rsrp1
9.11319e-115	0.585281	0.477	0.04	1.33955e-110	2	Mfhas1
6.64616e-84	0.585228	0.575	0.095	9.7692e-80	2	Fam117a
1.04423e-36	0.58463	0.609	0.249	1.53491e-32	2	Vldlr
4.52852e-24	0.584096	0.897	0.822	6.65647e-20	2	Iqgap1
3.85853e-17	0.583813	0.661	0.55	5.67166e-13	2	Klf10
6.79784e-26	0.583062	0.845	0.747	9.99214e-22	2	Ddx50
2.43288e-27	0.582077	0.753	0.577	3.57609e-23	2	Tmbim1
2.30541e-51	0.581695	0.483	0.114	3.38873e-47	2	Cib2
6.6967e-27	0.581268	0.707	0.474	9.84348e-23	2	Chn2
3.26052e-23	0.581263	0.805	0.731	4.79263e-19	2	Ccni
5.00516e-37	0.581032	0.782	0.486	7.35709e-33	2	Cmip
3.6856e-21	0.579404	0.856	0.806	5.41746e-17	2	Napa
5.24803e-198	0.578195	0.477	0.012	7.71409e-194	2	Egflam
1.00571e-30	0.577981	0.787	0.581	1.4783e-26	2	Neu1
5.33292e-22	0.577774	0.649	0.436	7.83887e-18	2	Dach1
2.74447e-40	0.577687	0.701	0.327	4.03409e-36	2	Gdi1
1.68068e-31	0.576984	0.678	0.404	2.47044e-27	2	Mef2d
1.36507e-39	0.576524	0.667	0.314	2.00652e-35	2	Ulk1
1.17225e-31	0.576455	0.626	0.328	1.72309e-27	2	Ip6k1
1.26699e-23	0.576385	0.822	0.736	1.86234e-19	2	Rnpep
2.8038e-89	0.576288	0.506	0.066	4.12131e-85	2	Fam43a
1.38195e-27	0.576024	0.77	0.553	2.03132e-23	2	Ppp1r15b
3.25327e-29	0.575703	0.402	0.127	4.78199e-25	2	Gem
4.69331e-38	0.575595	0.649	0.299	6.8987e-34	2	Wdr6
2.20137e-12	0.57439	0.667	0.639	3.2358e-08	2	Tgif1
7.24166e-34	0.574058	0.471	0.158	1.06445e-29	2	Gm16486
5.22398e-24	0.574017	0.92	0.841	7.67873e-20	2	Bnip3l
2.22785e-21	0.57358	0.718	0.589	3.27472e-17	2	Agfg1
1.80291e-06	0.573397	0.534	0.518	0.0265009	2	Hsph1
2.06876e-74	0.57309	0.546	0.089	3.04087e-70	2	Ctsf
1.09843e-47	0.572558	0.552	0.162	1.61458e-43	2	Asap1
6.77148e-20	0.571557	0.776	0.723	9.9534e-16	2	Phyh
4.36037e-19	0.571382	0.799	0.721	6.40931e-15	2	Ranbp2
1.13236e-19	0.571298	0.747	0.66	1.66446e-15	2	Tmem41b
1.09567e-21	0.570976	0.759	0.635	1.61053e-17	2	Slc29a1
3.64214e-173	0.570736	0.494	0.02	5.35358e-169	2	Glis3
5.03894e-126	0.570539	0.489	0.036	7.40674e-122	2	Kif1a
7.22514e-32	0.570352	0.966	0.922	1.06202e-27	2	Arhgdia
4.03274e-23	0.570303	0.954	0.924	5.92772e-19	2	Cda
9.66653e-25	0.569851	0.632	0.408	1.42088e-20	2	Asb13
3.10102e-27	0.569731	0.73	0.518	4.55819e-23	2	Med13l
6.90663e-42	0.569595	0.575	0.217	1.01521e-37	2	Dpp7
5.14097e-20	0.569578	0.529	0.302	7.55671e-16	2	Ccng2
4.00922e-28	0.56876	0.638	0.352	5.89315e-24	2	Ghr
6.27485e-36	0.568488	0.672	0.337	9.2234e-32	2	Tpst2
3.18359e-25	0.567805	0.701	0.509	4.67956e-21	2	Cdip1
1.47173e-19	0.567362	0.684	0.548	2.1633e-15	2	Dnm2
1.10264e-28	0.56727	0.724	0.493	1.62077e-24	2	Dmxl1
1.3447e-20	0.567148	0.644	0.449	1.97658e-16	2	2810403A07Rik
3.48978e-19	0.566963	0.667	0.51	5.12963e-15	2	Spty2d1
2.41434e-23	0.566392	0.856	0.765	3.54884e-19	2	Nufip2
7.59107e-26	0.566091	0.879	0.814	1.11581e-21	2	Prkcsh
3.31291e-62	0.564522	0.489	0.099	4.86964e-58	2	Mb21d2
4.55709e-19	0.563578	0.799	0.795	6.69847e-15	2	Acsl3
7.80338e-99	0.563142	0.506	0.057	1.14702e-94	2	Sidt1
1.53291e-21	0.562639	0.799	0.735	2.25323e-17	2	Gdpd1
3.65433e-23	0.562181	0.787	0.711	5.3715e-19	2	Tspan31
1.02393e-187	0.56142	0.46	0.013	1.50507e-183	2	Flrt1
5.90947e-30	0.561315	0.966	0.926	8.68634e-26	2	Cdh1
1.22163e-105	0.560592	0.552	0.063	1.79568e-101	2	9330182L06Rik
3.44625e-23	0.560042	0.678	0.499	5.06564e-19	2	Mapk6
8.35957e-102	0.559051	0.333	0.018	1.22877e-97	2	Hs6st2
4.93042e-23	0.558475	0.672	0.511	7.24723e-19	2	Gtf2f2
3.77926e-25	0.558224	0.747	0.571	5.55514e-21	2	Rnpepl1
1.85136e-19	0.558215	0.908	0.868	2.72131e-15	2	Stt3b
2.87488e-25	0.55805	0.937	0.887	4.22578e-21	2	Hnrnph1
1.01072e-34	0.557975	0.54	0.203	1.48566e-30	2	Ica1
4.4996e-28	0.557369	0.971	0.932	6.61397e-24	2	Serp1
1.62065e-35	0.557029	0.684	0.366	2.3822e-31	2	Tspyl1
5.22394e-24	0.556965	0.879	0.819	7.67867e-20	2	Clk1
2.62005e-26	0.556018	0.632	0.414	3.85122e-22	2	Scamp5
3.91305e-88	0.555184	0.517	0.074	5.75179e-84	2	Abat
5.35888e-20	0.555069	0.81	0.785	7.87702e-16	2	Bud31
3.30354e-26	0.554749	0.805	0.698	4.85588e-22	2	Hdac1
3.19558e-28	0.554715	0.707	0.472	4.69719e-24	2	Vps37a
6.67475e-39	0.554082	0.994	0.988	9.81121e-35	2	H2-K1
3.54771e-62	0.55348	0.517	0.101	5.21478e-58	2	Dll4
4.52623e-28	0.553234	0.632	0.355	6.65311e-24	2	Epm2aip1
9.32598e-123	0.551809	0.305	0.009	1.37083e-118	2	Tnfrsf11b
1.35322e-119	0.5516	0.42	0.026	1.9891e-115	2	Krt87
3.16088e-28	0.550664	0.81	0.67	4.64618e-24	2	Pdxdc1
1.196e-26	0.550604	0.672	0.422	1.758e-22	2	Mga
3.10404e-31	0.549969	0.96	0.948	4.56263e-27	2	Fkbp1a
1.81537e-48	0.54955	0.454	0.092	2.66842e-44	2	Ttyh1
3.21008e-50	0.549458	0.517	0.131	4.71849e-46	2	Phldb2
1.72654e-16	0.54834	0.592	0.43	2.53784e-12	2	Zdhhc2
2.64236e-23	0.548242	0.891	0.833	3.884e-19	2	Pura
8.65167e-32	0.547779	0.983	0.939	1.27171e-27	2	Cib1
3.80323e-27	0.547626	0.747	0.533	5.59037e-23	2	Ndel1
1.77202e-38	0.547558	0.994	0.987	2.6047e-34	2	Eif5
9.65223e-27	0.547416	0.902	0.809	1.41878e-22	2	Ptov1
8.02338e-29	0.547064	0.799	0.625	1.17936e-24	2	Ppp6r3
1.47664e-133	0.54706	0.494	0.035	2.17051e-129	2	Pde11a
1.01955e-70	0.546886	0.489	0.074	1.49864e-66	2	Serpini1
1.40644e-28	0.546828	0.747	0.545	2.06733e-24	2	Mia3
3.73378e-21	0.546681	0.989	0.937	5.48828e-17	2	Bax
6.92122e-22	0.546321	0.833	0.78	1.01735e-17	2	Tmbim4
5.2803e-29	0.5459	0.626	0.341	7.76151e-25	2	Ormdl3
8.15133e-11	0.545873	0.782	0.77	1.19816e-06	2	Ifrd1
8.30471e-27	0.545662	0.638	0.376	1.22071e-22	2	Pcnx
3.10896e-37	0.545048	0.408	0.11	4.56985e-33	2	Mnx1
1.24794e-40	0.544884	0.994	0.993	1.83434e-36	2	Sec61g
6.45542e-29	0.544765	0.609	0.335	9.48882e-25	2	Plekha1
1.52422e-27	0.544455	0.695	0.453	2.24046e-23	2	Ap1b1
1.78128e-24	0.544112	0.77	0.622	2.6183e-20	2	Kif1b
1.14507e-25	0.544094	0.724	0.57	1.68313e-21	2	Dcaf11
3.3962e-22	0.543737	0.609	0.384	4.99207e-18	2	Vps50
3.88908e-18	0.543308	0.856	0.802	5.71655e-14	2	Mid1ip1
1.19982e-27	0.541591	0.994	0.971	1.76361e-23	2	Ube2d3
6.9032e-41	0.541464	0.58	0.213	1.0147e-36	2	Rnf145
1.33314e-21	0.540948	0.73	0.602	1.95958e-17	2	Zmynd11
1.09154e-75	0.54085	0.489	0.078	1.60445e-71	2	Crebl2
3.5567e-26	0.540047	0.862	0.737	5.22799e-22	2	Ubn1
1.81008e-18	0.539781	0.649	0.497	2.66064e-14	2	Washc2
3.97913e-34	0.539421	0.615	0.288	5.84892e-30	2	Ptprg
1.38368e-36	0.53901	0.586	0.245	2.03387e-32	2	Mfsd11
2.24803e-19	0.538907	0.782	0.688	3.30437e-15	2	Dync1h1
1.67778e-40	0.537629	0.575	0.223	2.46617e-36	2	Tmem50b
2.67796e-49	0.536949	0.546	0.155	3.93634e-45	2	Cuedc1
1.4133e-38	0.536366	0.655	0.283	2.07741e-34	2	Atp6v0a1
4.97289e-53	0.536326	0.437	0.087	7.30965e-49	2	Chd3os
1.52388e-27	0.536266	0.764	0.543	2.23996e-23	2	Npc1l1
2.30522e-14	0.536178	0.885	0.883	3.38844e-10	2	Gspt1
1.97054e-25	0.5359	0.718	0.536	2.8965e-21	2	Zmiz2
2.51444e-26	0.535664	0.787	0.657	3.69598e-22	2	Wbp2
4.65593e-31	0.535631	0.678	0.386	6.84374e-27	2	Fam208a
1.39622e-41	0.535554	0.586	0.203	2.0523e-37	2	Hid1
1.68527e-27	0.535501	0.966	0.926	2.47718e-23	2	Tmem59
1.00795e-27	0.53528	0.776	0.601	1.48159e-23	2	Zfp871
7.68724e-26	0.535093	0.839	0.737	1.12995e-21	2	Zdhhc3
3.07669e-31	0.534539	0.713	0.423	4.52242e-27	2	Pja2
2.30427e-81	0.53397	0.552	0.081	3.38705e-77	2	Stxbp1
3.11232e-26	0.533731	0.943	0.917	4.5748e-22	2	Rab1a
1.38804e-22	0.533233	0.759	0.62	2.04027e-18	2	Zranb1
2.77352e-17	0.53318	0.563	0.358	4.07679e-13	2	Plk2
1.52371e-35	0.533006	0.563	0.209	2.23971e-31	2	Dnajc12
1.3511e-25	0.53275	0.718	0.55	1.98598e-21	2	Retreg2
2.75563e-22	0.532525	0.856	0.786	4.0505e-18	2	Wnk1
1.93397e-25	0.532034	0.557	0.29	2.84275e-21	2	Dusp3
4.24889e-36	0.531978	0.546	0.216	6.24544e-32	2	Tmem53
5.53199e-27	0.531833	0.81	0.697	8.13148e-23	2	Spop
2.87039e-25	0.531728	0.776	0.632	4.21918e-21	2	Slc39a7
6.1117e-16	0.531286	0.621	0.486	8.98358e-12	2	Pkp4
2.2215e-67	0.530871	0.563	0.104	3.26538e-63	2	Wnt3
4.98567e-34	0.530441	0.609	0.283	7.32843e-30	2	Arl8a
9.79854e-28	0.529335	0.977	0.977	1.44029e-23	2	Rbm39
2.11426e-26	0.527848	0.776	0.603	3.10775e-22	2	Lpgat1
4.71697e-24	0.527613	0.787	0.668	6.93348e-20	2	Rere
4.82739e-26	0.526893	0.609	0.36	7.09578e-22	2	Mfsd1
1.76432e-12	0.526303	0.96	0.95	2.59338e-08	2	Pigr
8.34975e-17	0.525129	0.764	0.7	1.22733e-12	2	Lpp
3.07442e-21	0.525081	0.695	0.53	4.51909e-17	2	Gnaq
1.19177e-24	0.524956	0.695	0.471	1.75178e-20	2	Jmjd1c
1.92385e-20	0.524935	0.741	0.665	2.82787e-16	2	Vapb
5.20615e-22	0.524856	0.828	0.729	7.65252e-18	2	Birc6
4.42474e-50	0.524306	0.598	0.186	6.50392e-46	2	1500011B03Rik
5.32269e-24	0.524283	0.937	0.932	7.82383e-20	2	Sod1
4.99458e-25	0.5239	0.845	0.773	7.34153e-21	2	Glyr1
1.24269e-21	0.523828	0.971	0.946	1.82663e-17	2	Ankrd11
1.54888e-23	0.523816	0.914	0.871	2.2767e-19	2	Pten
9.92545e-25	0.523448	0.713	0.527	1.45894e-20	2	Shisa5
2.8828e-24	0.522247	0.782	0.625	4.23742e-20	2	Smpd3
1.71441e-78	0.521088	0.471	0.061	2.52001e-74	2	Ncam2
3.55473e-73	0.520769	0.351	0.035	5.22509e-69	2	Nrp2
1.25363e-22	0.520648	0.782	0.646	1.84271e-18	2	Fmr1
8.84812e-25	0.520341	0.753	0.594	1.30059e-20	2	Clcn4
1.83215e-23	0.520066	0.557	0.294	2.69307e-19	2	Hist3h2a
2.89855e-28	0.519524	0.609	0.311	4.26058e-24	2	Cpq
1.60002e-23	0.519371	0.695	0.524	2.35187e-19	2	Pdzd8
6.30698e-20	0.51929	0.776	0.643	9.27062e-16	2	Cspp1
1.47511e-45	0.518825	0.425	0.084	2.16827e-41	2	Mgll
4.37487e-17	0.518434	0.695	0.595	6.43062e-13	2	Ibtk
5.78969e-29	0.518335	0.678	0.387	8.51026e-25	2	Tapbp
1.52634e-102	0.517652	0.534	0.06	2.24356e-98	2	Tle2
3.05101e-31	0.51715	0.569	0.227	4.48467e-27	2	Upp1
5.27846e-11	0.516291	0.678	0.658	7.75881e-07	2	Ints6
3.61625e-17	0.515937	0.879	0.878	5.31553e-13	2	Rwdd1
4.58101e-16	0.515083	0.833	0.848	6.73363e-12	2	Pdhb
2.01608e-21	0.514652	0.736	0.618	2.96343e-17	2	Atp9a
2.5765e-45	0.513843	0.523	0.147	3.78719e-41	2	Isg20
1.95612e-59	0.513288	0.506	0.111	2.8753e-55	2	Icosl
1.07877e-18	0.51274	0.989	0.941	1.58568e-14	2	Tax1bp1
3.11318e-75	0.512729	0.494	0.074	4.57607e-71	2	1700023F06Rik
5.50549e-29	0.512049	0.649	0.358	8.09252e-25	2	AI413582
5.50807e-59	0.511734	0.477	0.091	8.09631e-55	2	Tle6
6.17312e-23	0.5115	0.707	0.532	9.07386e-19	2	Ankrd54
4.08593e-24	0.511033	0.753	0.584	6.00591e-20	2	Taok1
1.49447e-141	0.510811	0.46	0.024	2.19673e-137	2	Grik4
2.92417e-18	0.51076	0.81	0.772	4.29824e-14	2	Txndc5
4.03623e-96	0.510657	0.483	0.052	5.93286e-92	2	Mapk8ip2
1.76437e-64	0.510393	0.517	0.094	2.59344e-60	2	Cd164l2
1.65863e-25	0.510391	0.822	0.68	2.43801e-21	2	Sptan1
2.42332e-46	0.510237	0.42	0.093	3.56203e-42	2	Tmem238l
1.82529e-23	0.509736	0.764	0.614	2.68299e-19	2	Grpel2
1.81286e-11	0.509665	0.552	0.471	2.66473e-07	2	Fubp3
1.68758e-27	0.509653	0.713	0.466	2.48058e-23	2	Rc3h2
5.72524e-22	0.509433	0.73	0.58	8.41553e-18	2	Rnf11
1.41262e-20	0.509041	0.816	0.763	2.07642e-16	2	Reep6
2.71879e-21	0.508862	0.609	0.405	3.99635e-17	2	Dyrk1a
1.61598e-19	0.508377	0.695	0.568	2.37534e-15	2	Prrg2
3.5844e-19	0.508132	0.73	0.628	5.26871e-15	2	Stx7
1.89273e-37	0.508072	0.54	0.196	2.78212e-33	2	Znfx1
2.70035e-28	0.508008	0.753	0.484	3.96924e-24	2	Fryl
1.69579e-26	0.507735	0.615	0.327	2.49264e-22	2	Gnptg
9.30914e-15	0.507536	0.615	0.517	1.36835e-10	2	Nfkb1
6.65428e-23	0.507172	0.684	0.481	9.78112e-19	2	Uggt1
4.64842e-27	0.507058	0.592	0.309	6.83271e-23	2	Hook3
2.6493e-44	0.506875	0.552	0.176	3.89421e-40	2	Ostm1
4.61457e-28	0.506634	0.552	0.256	6.78296e-24	2	Trove2
8.76132e-24	0.506296	0.707	0.527	1.28783e-19	2	Atp6v1c1
7.39488e-13	0.506084	0.644	0.578	1.08697e-08	2	Oser1
1.3384e-25	0.505765	1	0.977	1.96731e-21	2	Srrm2
6.23473e-28	0.50571	0.632	0.37	9.16443e-24	2	Sgms1
2.50021e-43	0.505091	0.379	0.078	3.67505e-39	2	Mum1l1
1.80484e-55	0.504919	0.414	0.067	2.65293e-51	2	Pla2g2d
2.80515e-17	0.504448	0.81	0.751	4.1233e-13	2	Eps8
1.66439e-24	0.503588	0.793	0.687	2.44648e-20	2	Epb41l4b
4.18866e-129	0.503527	0.333	0.011	6.15691e-125	2	Dnaja4
6.29532e-20	0.503454	0.805	0.767	9.25349e-16	2	Polr2g
6.46873e-36	0.50304	0.529	0.201	9.50839e-32	2	Cachd1
8.16106e-23	0.502904	0.609	0.384	1.19959e-18	2	Smap2
4.67951e-23	0.502822	0.822	0.714	6.87842e-19	2	Arfgef1
1.47455e-20	0.502723	0.701	0.569	2.16744e-16	2	Mgat5
2.07678e-23	0.501928	0.931	0.929	3.05266e-19	2	Arpc5
7.36613e-24	0.501889	0.448	0.182	1.08275e-19	2	Zfp503
1.41575e-209	0.501873	0.374	0.002	2.08101e-205	2	Sox5
6.64178e-22	0.501823	0.776	0.691	9.76275e-18	2	Atxn2l
5.10981e-28	0.501679	0.977	0.964	7.51091e-24	2	AY036118
1.52159e-24	0.501623	0.741	0.552	2.23659e-20	2	Tpp1
2.58536e-56	0.501357	0.546	0.133	3.80021e-52	2	Airn
8.61063e-21	0.500893	0.672	0.519	1.26568e-16	2	Gstz1
1.09138e-19	0.500453	0.753	0.65	1.60422e-15	2	Ywhag
1.06191e-28	0.500373	1	0.966	1.5609e-24	2	Mrfap1
2.29391e-29	0.499534	0.563	0.252	3.37182e-25	2	Cacnb3
3.3648e-20	0.49933	0.81	0.717	4.94593e-16	2	Gfpt1
3.37836e-44	0.499108	0.506	0.116	4.96585e-40	2	Olfm1
6.25585e-37	0.499043	0.58	0.233	9.19547e-33	2	Acsl4
2.75412e-20	0.498434	0.655	0.497	4.04828e-16	2	Stx5a
3.19997e-24	0.497416	0.632	0.39	4.70364e-20	2	Rbfox2
1.77384e-10	0.497398	0.546	0.466	2.60737e-06	2	Prkg2
1.86755e-22	0.496568	0.776	0.687	2.74511e-18	2	Golph3
6.54059e-25	0.496244	0.713	0.539	9.61401e-21	2	Cacfd1
1.76898e-16	0.495612	0.879	0.867	2.60023e-12	2	Celf1
1.82337e-25	0.495529	0.598	0.332	2.68017e-21	2	Adgrg1
1.26942e-46	0.493143	0.454	0.093	1.86591e-42	2	Ets1
3.38411e-20	0.49239	0.81	0.744	4.97431e-16	2	H13
6.24642e-24	0.491877	0.891	0.828	9.18161e-20	2	Ift20
1.10022e-20	0.491817	0.845	0.745	1.61722e-16	2	Taok3
9.57368e-24	0.491576	0.489	0.225	1.40724e-19	2	Sesn2
2.32539e-19	0.491222	0.563	0.363	3.41809e-15	2	Ppp1r37
1.95899e-25	0.490845	0.534	0.262	2.87952e-21	2	Erc1
5.3777e-21	0.490392	0.707	0.573	7.90468e-17	2	Pcgf5
4.84478e-45	0.490259	0.489	0.126	7.12134e-41	2	Ceacam1
7.3703e-16	0.489809	0.707	0.63	1.08336e-11	2	Gprin3
5.52373e-17	0.487529	0.908	0.864	8.11933e-13	2	Atrx
5.67853e-24	0.487458	0.701	0.497	8.34688e-20	2	Mast2
2.52239e-132	0.486869	0.391	0.017	3.70766e-128	2	Slc22a3
8.19833e-24	0.4866	0.707	0.51	1.20507e-19	2	Pcdh1
1.91369e-26	0.486526	0.615	0.327	2.81294e-22	2	Ank3
2.63648e-17	0.486396	0.793	0.757	3.87535e-13	2	Slc3a2
1.75393e-18	0.486103	0.69	0.57	2.5781e-14	2	Uso1
4.27778e-24	0.485998	0.994	0.985	6.28791e-20	2	P4hb
9.96168e-29	0.485667	0.552	0.255	1.46427e-24	2	Nlk
4.54034e-19	0.485408	0.42	0.188	6.67385e-15	2	Cxcl16
3.44386e-16	0.485174	0.879	0.838	5.06213e-12	2	Atp2a2
2.96646e-17	0.485147	0.557	0.368	4.36039e-13	2	Tfe3
5.26738e-20	0.484616	0.621	0.415	7.74253e-16	2	Fchsd2
1.14255e-19	0.484246	0.77	0.701	1.67944e-15	2	Crebbp
6.3837e-19	0.484143	0.856	0.823	9.38339e-15	2	Myh9
4.90618e-19	0.484135	0.879	0.842	7.21159e-15	2	Por
1.60977e-109	0.483905	0.466	0.041	2.3662e-105	2	Adora2a
1.29637e-37	0.483569	0.529	0.153	1.90554e-33	2	Kctd12
1.53022e-21	0.483367	0.672	0.488	2.24927e-17	2	C1galt1
6.60224e-17	0.483362	0.828	0.812	9.70463e-13	2	Rnf128
8.58824e-18	0.482918	0.695	0.572	1.26239e-13	2	Myo10
5.58017e-28	0.482659	0.489	0.197	8.2023e-24	2	Per1
5.33215e-17	0.482233	0.69	0.618	7.83773e-13	2	Grn
2.39661e-15	0.481503	0.805	0.821	3.52277e-11	2	Itgb1
6.58544e-29	0.481226	0.598	0.303	9.67993e-25	2	Zswim8
2.27566e-16	0.48122	0.793	0.755	3.34499e-12	2	Clcn3
1.88428e-75	0.480001	0.454	0.061	2.7697e-71	2	Klhl32
1.18794e-20	0.479966	0.77	0.664	1.74616e-16	2	Copg1
6.27199e-21	0.479896	0.73	0.591	9.2192e-17	2	Arih1
3.80975e-20	0.479891	0.713	0.554	5.59996e-16	2	Asxl2
2.92691e-16	0.478993	0.741	0.671	4.30227e-12	2	Kdm2a
1.18966e-41	0.478835	0.546	0.167	1.74868e-37	2	Bco1
2.05035e-16	0.478803	0.828	0.805	3.01381e-12	2	Mapk1
4.75798e-61	0.478111	0.489	0.083	6.99375e-57	2	Myt1
7.37687e-22	0.477907	0.937	0.895	1.08433e-17	2	Emc10
7.3293e-20	0.477787	0.787	0.696	1.07733e-15	2	Stxbp2
9.81282e-10	0.477698	0.489	0.381	1.44239e-05	2	Palld
1.75834e-54	0.477304	0.425	0.082	2.58458e-50	2	Fzd1
1.05596e-71	0.476328	0.489	0.077	1.55215e-67	2	Unc13a
2.9082e-26	0.476239	0.69	0.461	4.27476e-22	2	Kdm6a
5.26076e-21	0.476238	0.897	0.878	7.73279e-17	2	Rsrc2
6.86263e-123	0.475676	0.437	0.027	1.00874e-118	2	4933407L21Rik
2.1186e-22	0.475183	0.615	0.387	3.11413e-18	2	Ppp1r13b
4.72436e-26	0.474802	0.644	0.391	6.94434e-22	2	B3gnt3
9.60825e-57	0.474608	0.511	0.096	1.41232e-52	2	Pax6
1.20085e-42	0.47303	0.517	0.157	1.76512e-38	2	Ppp2r5b
8.25405e-19	0.472699	0.776	0.741	1.21326e-14	2	Tm2d2
1.98763e-15	0.47262	0.655	0.544	2.92162e-11	2	Wipi2
3.70683e-18	0.472618	0.879	0.859	5.44866e-14	2	Ddb1
7.63651e-15	0.47047	0.741	0.697	1.12249e-10	2	Camk2d
1.95124e-23	0.469429	0.655	0.432	2.86812e-19	2	Pip5k1b
1.93304e-17	0.468644	0.649	0.517	2.84137e-13	2	Hipk1
5.92355e-16	0.468437	0.851	0.83	8.70703e-12	2	Pum1
2.80557e-54	0.468334	0.466	0.101	4.12391e-50	2	C2cd2
5.27948e-21	0.468152	0.626	0.411	7.76031e-17	2	Tmem184a
4.84549e-28	0.468003	0.684	0.414	7.12239e-24	2	Arl3
3.72437e-31	0.467752	0.443	0.147	5.47445e-27	2	Fnip2
5.58415e-25	0.467585	0.609	0.365	8.20815e-21	2	B4galt1
4.51333e-18	0.467545	0.609	0.449	6.63415e-14	2	Llgl2
4.2835e-17	0.466866	0.713	0.632	6.29632e-13	2	Erbb3
7.52629e-22	0.466765	0.759	0.644	1.10629e-17	2	Strn3
4.26924e-24	0.466597	0.667	0.432	6.27536e-20	2	4932438A13Rik
2.21518e-17	0.465967	0.782	0.758	3.2561e-13	2	Sec63
7.71205e-111	0.465898	0.448	0.035	1.13359e-106	2	Abcg1
1.937e-29	0.465144	0.529	0.218	2.8472e-25	2	Bace1
1.03673e-08	0.464221	0.586	0.517	0.000152388	2	Klf7
8.63531e-67	0.46412	0.483	0.075	1.2693e-62	2	Mageh1
7.71374e-22	0.463945	0.776	0.655	1.13384e-17	2	Lrp10
6.31665e-30	0.463926	0.483	0.174	9.28484e-26	2	Cdkn2b
2.60531e-18	0.463681	0.649	0.487	3.82955e-14	2	Zmym5
1.86369e-22	0.463681	0.529	0.274	2.73944e-18	2	Acadsb
1.10351e-22	0.463066	0.477	0.228	1.62205e-18	2	Chrm3
7.1816e-13	0.462897	0.586	0.475	1.05562e-08	2	Siah2
1.88695e-125	0.462575	0.431	0.025	2.77363e-121	2	Cdk5r2
6.00395e-18	0.462269	0.977	0.946	8.82521e-14	2	Kif5b
7.39601e-21	0.461988	0.902	0.844	1.08714e-16	2	Smim7
3.07088e-41	0.461745	0.471	0.128	4.51389e-37	2	Snx30
5.61272e-20	0.461716	0.713	0.581	8.25013e-16	2	Ensa
7.79228e-24	0.461623	0.925	0.893	1.14539e-19	2	Aamp
5.38594e-20	0.460757	0.954	0.934	7.91679e-16	2	Csde1
7.43174e-22	0.460711	0.586	0.356	1.09239e-17	2	Gripap1
1.7949e-16	0.460613	0.69	0.593	2.63833e-12	2	Gatad2b
6.89201e-23	0.4606	0.667	0.449	1.01306e-18	2	Ubr3
6.63245e-20	0.45995	0.954	0.895	9.74904e-16	2	Vil1
7.21141e-51	0.459638	0.489	0.114	1.06e-46	2	C1qtnf4
9.63551e-16	0.459371	0.569	0.404	1.41632e-11	2	Utrn
8.53722e-17	0.45936	0.695	0.587	1.25489e-12	2	2610507B11Rik
2.84235e-32	0.45923	0.454	0.152	4.17797e-28	2	Plekhg6
8.29668e-17	0.458708	0.862	0.849	1.21953e-12	2	Larp4b
1.06497e-15	0.45832	0.615	0.502	1.5654e-11	2	Arhgef16
3.19824e-18	0.458139	0.914	0.888	4.70109e-14	2	Ubap2l
1.93289e-34	0.45718	0.425	0.129	2.84115e-30	2	Aldh3b1
4.13872e-11	0.456924	0.609	0.546	6.0835e-07	2	Vcl
7.1383e-20	0.45667	0.874	0.791	1.04926e-15	2	Sbno1
4.38607e-22	0.456138	0.77	0.631	6.44708e-18	2	Kdm5a
2.92406e-19	0.456002	0.529	0.303	4.29807e-15	2	Zfp608
1.40013e-21	0.455988	0.58	0.362	2.05805e-17	2	Sik3
2.02751e-20	0.455468	0.678	0.498	2.98024e-16	2	Herc1
6.52716e-16	0.455254	0.621	0.475	9.59427e-12	2	Abhd17b
1.15783e-34	0.455137	0.517	0.186	1.70189e-30	2	Cnksr3
1.18581e-33	0.454919	0.534	0.21	1.74303e-29	2	Sumf1
5.69417e-14	0.454881	0.73	0.706	8.36986e-10	2	Elovl6
1.39838e-66	0.454145	0.443	0.065	2.05548e-62	2	Rtn2
2.80812e-13	0.453796	0.874	0.871	4.12765e-09	2	Mapre1
3.06007e-19	0.453702	0.638	0.458	4.498e-15	2	Dock7
4.48615e-17	0.453252	0.92	0.908	6.59419e-13	2	Morf4l2
1.31341e-46	0.453021	0.506	0.132	1.93058e-42	2	Phf21b
5.86971e-55	0.452971	0.121	0.002	8.62789e-51	2	Olfr558
2.20656e-89	0.452705	0.42	0.042	3.24343e-85	2	Adcy8
1.38e-20	0.452048	0.546	0.32	2.02847e-16	2	Inafm1
5.09587e-24	0.452014	0.592	0.33	7.49041e-20	2	Cdc42bpa
3.65343e-25	0.451926	0.58	0.311	5.37018e-21	2	Ampd2
1.14463e-17	0.451598	0.77	0.683	1.68249e-13	2	Ubn2
3.07971e-18	0.451377	0.672	0.518	4.52687e-14	2	Mindy2
8.10216e-11	0.450578	0.477	0.326	1.19094e-06	2	Sorbs2
6.68471e-25	0.450527	0.575	0.312	9.82586e-21	2	Sipa1l3
6.12479e-16	0.45051	1	0.996	9.00283e-12	2	mt-Nd5
1.87676e-09	0.450187	0.828	0.86	2.75865e-05	2	Cdh17
4.18866e-20	0.449983	0.552	0.326	6.15691e-16	2	Styk1
2.20107e-12	0.449011	0.477	0.314	3.23535e-08	2	Tuft1
3.22721e-11	0.448739	0.971	0.941	4.74367e-07	2	H1f0
2.08565e-13	0.448138	0.828	0.852	3.0657e-09	2	Atp6ap2
1.38739e-19	0.447873	0.592	0.388	2.03932e-15	2	Rassf3
2.18619e-21	0.44773	0.54	0.297	3.21348e-17	2	Stxbp5
4.53586e-30	0.447568	0.621	0.284	6.66726e-26	2	Ypel3
8.99637e-22	0.447479	0.994	0.956	1.32238e-17	2	Ndufa1
1.51118e-15	0.446744	0.874	0.872	2.22128e-11	2	Srp72
3.63088e-19	0.446721	0.799	0.745	5.33703e-15	2	Copa
8.59003e-40	0.445666	0.523	0.171	1.26265e-35	2	Kat2b
1.30668e-17	0.44549	0.736	0.669	1.92068e-13	2	Ahcyl2
1.76067e-19	0.445367	0.77	0.678	2.58801e-15	2	Zfp148
1.36674e-21	0.445207	0.489	0.241	2.00897e-17	2	Dedd2
2.32267e-14	0.444931	0.701	0.646	3.41409e-10	2	Irf6
2.32386e-35	0.444891	0.305	0.06	3.41584e-31	2	Pecam1
4.80575e-18	0.444682	0.736	0.661	7.06396e-14	2	Yipf3
5.48822e-22	0.444538	0.983	0.97	8.06714e-18	2	Csnk1a1
4.24767e-18	0.444537	0.891	0.871	6.24365e-14	2	Cmas
2.19319e-90	0.444519	0.402	0.035	3.22377e-86	2	Gm46123
2.21985e-11	0.444232	0.563	0.474	3.26296e-07	2	Arl5a
2.64278e-14	0.444014	0.609	0.468	3.88462e-10	2	Kdm5b
4.55628e-12	0.443754	0.649	0.598	6.69727e-08	2	Mcfd2
6.33073e-94	0.44276	0.374	0.028	9.30554e-90	2	Kctd17
7.00282e-23	0.442709	0.58	0.336	1.02934e-18	2	Unc45a
3.13253e-16	0.441951	0.626	0.507	4.6045e-12	2	Rnf115
9.4604e-20	0.441451	0.546	0.299	1.39058e-15	2	Mxd4
1.04957e-32	0.440456	0.5	0.193	1.54276e-28	2	Sh3bp5l
1.43757e-20	0.440419	0.713	0.578	2.11309e-16	2	Med25
3.3189e-14	0.440224	0.741	0.701	4.87845e-10	2	Lrrc58
1.95398e-08	0.439769	0.351	0.216	0.000287216	2	Egr2
7.9728e-16	0.439731	0.644	0.505	1.17192e-11	2	Pard3
1.39507e-14	0.439259	0.741	0.687	2.05061e-10	2	Ddhd2
6.45555e-17	0.43924	0.632	0.478	9.48901e-13	2	Rasa2
3.77408e-87	0.4392	0.408	0.041	5.54752e-83	2	Pros1
2.04807e-19	0.438781	0.575	0.366	3.01046e-15	2	Kidins220
4.369e-12	0.438726	0.649	0.58	6.42199e-08	2	Sec24a
6.11317e-17	0.438296	0.747	0.66	8.98575e-13	2	Smim4
7.42715e-16	0.438261	0.868	0.899	1.09172e-11	2	Rbbp6
4.77227e-10	0.437811	0.759	0.787	7.01476e-06	2	Hipk2
4.09216e-16	0.437395	0.695	0.557	6.01507e-12	2	Retreg1
5.30043e-16	0.436947	0.638	0.518	7.7911e-12	2	Neo1
1.46441e-34	0.436846	0.299	0.056	2.15253e-30	2	Peg3
3.82956e-16	0.436198	0.741	0.682	5.62907e-12	2	Dnajc5
9.01099e-16	0.435858	0.638	0.518	1.32453e-11	2	Rnf220
2.85482e-19	0.435592	0.805	0.728	4.19629e-15	2	Ppp2r1a
1.80297e-26	0.435584	0.454	0.185	2.65019e-22	2	Nars2
3.99508e-18	0.435259	0.603	0.425	5.87237e-14	2	Leng8
2.26456e-20	0.434502	0.977	0.956	3.32868e-16	2	Atp6v1f
1.82133e-21	0.43431	0.799	0.694	2.67717e-17	2	Rab5a
1.10499e-17	0.434211	0.805	0.769	1.62423e-13	2	Arid1a
2.7177e-22	0.434175	0.989	0.97	3.99475e-18	2	Gnb2
7.91771e-17	0.4338	0.753	0.688	1.16382e-12	2	Man1a2
3.03719e-87	0.433351	0.425	0.043	4.46437e-83	2	Ap3b2
5.99743e-12	0.433241	0.546	0.437	8.81562e-08	2	Dab2ip
1.3057e-17	0.433206	0.793	0.747	1.91925e-13	2	Tmed4
6.42776e-55	0.432815	0.448	0.084	9.44817e-51	2	Map3k15
1.93252e-18	0.432815	1	0.995	2.84061e-14	2	Krt8
1.55001e-19	0.432671	0.454	0.233	2.27836e-15	2	Kptn
5.70105e-31	0.432372	0.471	0.175	8.37998e-27	2	Smox
3.55805e-16	0.432089	0.638	0.498	5.22997e-12	2	Prrc2b
1.97915e-18	0.431894	0.661	0.503	2.90916e-14	2	Kdm5c
3.03823e-16	0.431555	0.678	0.563	4.4659e-12	2	St6galnac2
3.98445e-18	0.431499	0.741	0.66	5.85675e-14	2	Smim14
3.57225e-13	0.431193	0.994	0.997	5.25086e-09	2	Pkm
6.78765e-17	0.430607	0.759	0.719	9.97717e-13	2	Sar1a
1.20796e-15	0.430376	0.879	0.876	1.77558e-11	2	Ap2m1
3.69375e-17	0.430139	0.707	0.589	5.42944e-13	2	Tmem57
4.39996e-54	0.429909	1	1	6.4675e-50	2	Gm42418
1.73688e-20	0.428759	0.701	0.543	2.55304e-16	2	Slc25a51
9.56255e-17	0.428713	0.759	0.691	1.4056e-12	2	Srek1
1.33216e-21	0.428654	0.534	0.293	1.95814e-17	2	Nr1d2
7.75777e-21	0.428462	0.563	0.31	1.14031e-16	2	Tshz2
6.90358e-13	0.428138	0.684	0.632	1.01476e-08	2	Mthfd2
3.45389e-23	0.42809	0.632	0.378	5.07687e-19	2	Ptprs
2.87987e-19	0.427809	0.592	0.387	4.23311e-15	2	Gabarapl1
3.53651e-14	0.427623	0.845	0.847	5.19832e-10	2	Copb2
5.56918e-13	0.427553	0.69	0.621	8.18614e-09	2	Clock
1.14499e-20	0.427096	0.672	0.507	1.68302e-16	2	Araf
1.07924e-22	0.426563	0.523	0.272	1.58637e-18	2	Taok2
5.1625e-17	0.426531	0.845	0.788	7.58836e-13	2	Alkbh5
1.2156e-13	0.426173	0.655	0.583	1.78681e-09	2	Cdipt
1.055e-21	0.425853	0.644	0.417	1.55074e-17	2	Prdm16
3.80337e-13	0.425748	0.644	0.538	5.59058e-09	2	Lnpep
8.86651e-13	0.425313	0.598	0.488	1.30329e-08	2	Pdpk1
1.62568e-23	0.424549	0.879	0.796	2.38959e-19	2	Smarca4
6.33601e-27	0.424269	0.506	0.219	9.31331e-23	2	Ptk2b
2.74868e-14	0.423888	0.609	0.491	4.04029e-10	2	Zc3h7a
2.19979e-100	0.423517	0.414	0.033	3.23348e-96	2	Mapk4
2.19218e-17	0.423468	0.741	0.699	3.22228e-13	2	Usf2
1.42801e-19	0.423335	0.638	0.461	2.09903e-15	2	Gbf1
2.27676e-46	0.423316	0.414	0.088	3.34661e-42	2	Lypd6
7.00938e-55	0.42314	0.443	0.082	1.03031e-50	2	Cep170
4.53773e-16	0.423015	0.764	0.663	6.67001e-12	2	Plscr1
3.53542e-66	0.422992	0.443	0.067	5.19672e-62	2	Adgrl1
2.83266e-32	0.422602	0.454	0.149	4.16372e-28	2	Zbtb4
1.88448e-10	0.422472	0.776	0.802	2.77e-06	2	Ube2r2
1.51075e-15	0.422325	0.678	0.583	2.22065e-11	2	2210016L21Rik
1.93819e-20	0.422248	0.517	0.283	2.84894e-16	2	0610010F05Rik
1.00217e-17	0.421903	0.569	0.38	1.47309e-13	2	Apbb2
1.06715e-13	0.421817	0.713	0.673	1.56861e-09	2	Zfp131
1.38359e-22	0.421442	0.569	0.323	2.03373e-18	2	Wdr13
8.77171e-21	0.421303	0.994	0.967	1.28935e-16	2	Ywhaz
1.67905e-13	0.421176	0.661	0.571	2.46804e-09	2	Pdlim5
1.31202e-44	0.420935	0.408	0.09	1.92853e-40	2	Gpr160
3.70743e-22	0.420725	0.615	0.377	5.44955e-18	2	Ssh2
1.3386e-10	0.419664	0.724	0.691	1.9676e-06	2	Fnbp1l
2.22176e-10	0.419615	0.552	0.458	3.26576e-06	2	Txndc11
6.95658e-15	0.41946	0.489	0.318	1.02255e-10	2	2010300C02Rik
9.44102e-16	0.419394	0.552	0.374	1.38774e-11	2	Map3k2
1.48654e-133	0.419331	0.27	0.003	2.18507e-129	2	Aqp9
1.44717e-17	0.418965	0.897	0.904	2.1272e-13	2	Capzb
5.65429e-16	0.418715	0.833	0.797	8.31125e-12	2	Prpf38b
1.71821e-18	0.418593	0.862	0.822	2.5256e-14	2	Cd2ap
1.17196e-16	0.418191	0.598	0.419	1.72266e-12	2	Nbeal1
4.38745e-13	0.417696	0.753	0.736	6.44912e-09	2	Capns1
2.2281e-17	0.41743	0.943	0.936	3.27508e-13	2	Rab14
6.34434e-16	0.417195	0.989	0.97	9.32554e-12	2	Ndufb8
2.29179e-56	0.417083	0.443	0.078	3.3687e-52	2	Eml5
1.08652e-49	0.416957	0.483	0.1	1.59708e-45	2	Fgd2
1.96319e-16	0.416763	0.69	0.559	2.8857e-12	2	Fam91a1
4.59591e-15	0.415377	0.989	0.952	6.75552e-11	2	Ppp1ca
1.66706e-20	0.414691	0.448	0.199	2.45042e-16	2	Ypel2
9.15963e-38	0.414472	0.477	0.143	1.34637e-33	2	Nbeal2
6.46968e-16	0.414327	0.626	0.475	9.50979e-12	2	Rabep1
5.40389e-16	0.41408	0.546	0.358	7.94318e-12	2	Lysmd3
9.81182e-33	0.413928	0.466	0.156	1.44224e-28	2	Cry2
2.41624e-16	0.413611	0.592	0.409	3.55164e-12	2	Rictor
1.7552e-48	0.413261	0.402	0.075	2.57997e-44	2	Mboat2
3.00224e-63	0.412523	0.46	0.075	4.41299e-59	2	Mapre3
3.77934e-19	0.41244	0.477	0.245	5.55526e-15	2	Tmco3
3.77263e-18	0.412051	0.489	0.275	5.54538e-14	2	E030030I06Rik
2.36479e-15	0.411834	0.776	0.736	3.47601e-11	2	Cyhr1
2.01499e-18	0.411722	0.874	0.846	2.96183e-14	2	Ap1s1
1.89448e-75	0.411715	0.391	0.045	2.7847e-71	2	Trim7
7.38705e-25	0.411714	0.506	0.234	1.08582e-20	2	Samd8
1.17891e-15	0.411545	0.81	0.774	1.73289e-11	2	Hectd1
1.9517e-19	0.411459	0.557	0.336	2.8688e-15	2	Oaz2
3.87791e-12	0.411413	0.626	0.538	5.70013e-08	2	Mib1
8.73028e-14	0.410965	0.615	0.499	1.28326e-09	2	Ube2h
9.39813e-18	0.410675	0.443	0.213	1.38143e-13	2	Crebrf
5.94095e-29	0.409873	0.414	0.132	8.73261e-25	2	C530008M17Rik
2.48083e-21	0.409826	0.483	0.21	3.64657e-17	2	S100a14
1.6859e-14	0.40973	0.908	0.826	2.47811e-10	2	Slc25a4
1.13109e-06	0.409353	0.149	0.06	0.016626	2	Gm32122
1.25011e-15	0.40864	0.943	0.943	1.83754e-11	2	Scand1
1.19379e-26	0.40849	1	0.994	1.75475e-22	2	Calm1
7.01574e-16	0.407875	0.776	0.686	1.03124e-11	2	Picalm
1.0028e-16	0.407319	0.805	0.752	1.47401e-12	2	Chtop
2.07799e-19	0.406943	0.621	0.424	3.05444e-15	2	Aldh3a2
3.73315e-14	0.40621	0.69	0.633	5.48735e-10	2	Srpr
2.61027e-14	0.40585	0.534	0.362	3.83683e-10	2	Ubqln2
2.12114e-13	0.405598	0.586	0.448	3.11786e-09	2	Pcmtd1
3.48668e-21	0.405321	0.517	0.26	5.12507e-17	2	Tmem263
4.19067e-22	0.40508	0.523	0.27	6.15987e-18	2	Pcmtd2
3.50798e-11	0.405029	0.615	0.534	5.15637e-07	2	Arhgef12
4.92883e-25	0.4046	0.483	0.206	7.24488e-21	2	March9
9.36189e-91	0.404322	0.282	0.014	1.3761e-86	2	Gpr6
4.04524e-26	0.403592	0.454	0.182	5.9461e-22	2	1810043G02Rik
1.48901e-16	0.40306	0.546	0.363	2.1887e-12	2	Pip4k2c
1.54345e-74	0.402952	0.385	0.043	2.26872e-70	2	Dagla
9.7912e-11	0.402887	0.678	0.65	1.43921e-06	2	Rbm5
3.74822e-13	0.402809	0.483	0.33	5.50951e-09	2	Atp8a1
5.0408e-11	0.40271	0.684	0.68	7.40947e-07	2	Srebf1
5.25585e-12	0.402516	0.695	0.663	7.72558e-08	2	AI314180
2.67659e-22	0.402421	0.54	0.294	3.93431e-18	2	Ube2o
1.81099e-14	0.402332	0.828	0.801	2.66197e-10	2	March7
3.8066e-14	0.401887	0.701	0.641	5.59532e-10	2	Man1a
2.80613e-17	0.401519	0.77	0.708	4.12473e-13	2	Snx2
6.37534e-15	0.401471	0.552	0.38	9.37112e-11	2	Tead1
1.27357e-14	0.401316	0.534	0.365	1.87202e-10	2	March8
1.02397e-13	0.400625	0.638	0.513	1.50513e-09	2	BC005561
1.3525e-32	0.400603	0.42	0.123	1.98803e-28	2	Ildr1
3.38546e-15	0.400523	0.523	0.354	4.97628e-11	2	Rab5b
6.30971e-13	0.399878	0.356	0.182	9.27464e-09	2	Plcxd2
4.60809e-08	0.399856	0.678	0.694	0.000677344	2	Fdft1
1.23208e-18	0.399236	0.523	0.3	1.81103e-14	2	Smarca2
5.61415e-14	0.398893	0.695	0.607	8.25224e-10	2	Rabac1
5.95384e-15	0.398877	0.695	0.595	8.75154e-11	2	Ubr5
1.22976e-15	0.398832	0.534	0.369	1.80762e-11	2	Ccser2
2.52021e-14	0.398692	0.839	0.831	3.70446e-10	2	Copz1
9.93733e-13	0.398617	0.862	0.881	1.46069e-08	2	Fam120a
9.3859e-12	0.398446	0.598	0.509	1.37963e-07	2	Srpk2
7.89256e-18	0.398321	0.793	0.721	1.16013e-13	2	Ppp1r12a
1.87448e-15	0.398296	0.793	0.751	2.7553e-11	2	Ccnl2
2.08646e-12	0.397647	0.557	0.436	3.06689e-08	2	Bbx
8.171e-14	0.397394	0.667	0.589	1.20106e-09	2	Smad1
3.97142e-13	0.397135	0.776	0.758	5.83759e-09	2	March5
1.28764e-13	0.396812	0.546	0.389	1.8927e-09	2	Mapk8
4.45692e-13	0.39677	0.931	0.917	6.55123e-09	2	Akr1c13
1.95432e-14	0.396544	0.58	0.432	2.87265e-10	2	Ube3c
1.25222e-16	0.396525	0.718	0.659	1.84064e-12	2	Arl8b
1.21913e-14	0.3963	0.546	0.384	1.79201e-10	2	Smim13
5.52098e-16	0.396062	0.776	0.751	8.11528e-12	2	Clptm1
6.09572e-117	0.395701	0.282	0.007	8.96009e-113	2	Akain1
1.29999e-21	0.395426	0.534	0.281	1.91086e-17	2	Chd3
2.52335e-18	0.395395	0.5	0.277	3.70907e-14	2	Fam53c
2.44919e-22	0.394936	0.494	0.23	3.60007e-18	2	Trio
4.86792e-08	0.394529	0.655	0.699	0.000715536	2	Elovl1
3.62627e-08	0.394064	0.598	0.609	0.000533026	2	Stk38
9.76941e-16	0.39406	0.753	0.67	1.436e-11	2	F11r
1.34646e-12	0.393571	0.563	0.426	1.97917e-08	2	Xpr1
3.30745e-18	0.393501	0.92	0.894	4.86162e-14	2	Epn1
7.13383e-28	0.393055	1	0.997	1.0486e-23	2	Eif1
2.90574e-12	0.392989	0.506	0.368	4.27115e-08	2	Sphk2
6.77455e-14	0.392853	0.552	0.399	9.9579e-10	2	Xpo6
3.23644e-20	0.392844	0.954	0.94	4.75724e-16	2	Cst3
6.45124e-16	0.392224	0.586	0.43	9.48268e-12	2	Yars
2.53296e-21	0.391863	0.443	0.203	3.7232e-17	2	Vps18
3.2375e-32	0.391474	0.402	0.114	4.75879e-28	2	Tbc1d9
2.86817e-23	0.390605	0.42	0.165	4.21592e-19	2	Celsr2
2.64905e-09	0.390569	0.839	0.833	3.89384e-05	2	Sord
3.91239e-52	0.390562	0.466	0.094	5.75083e-48	2	Stx1a
6.38968e-17	0.390161	0.977	0.972	9.39218e-13	2	Son
1.46187e-13	0.390106	0.655	0.558	2.1488e-09	2	Supt6
2.11309e-12	0.389631	0.701	0.671	3.10603e-08	2	Mkln1
9.77035e-15	0.389589	0.638	0.491	1.43614e-10	2	Rnf103
6.80335e-15	0.389213	0.741	0.662	1.00002e-10	2	Stard7
1.13854e-20	0.38913	1	0.994	1.67354e-16	2	Elob
3.99006e-14	0.388967	0.764	0.718	5.86499e-10	2	Wdr26
1.81907e-15	0.388489	0.776	0.727	2.67385e-11	2	Tmem63b
3.11615e-18	0.388383	0.517	0.283	4.58043e-14	2	Lrp8
4.07093e-14	0.388359	0.58	0.439	5.98386e-10	2	Plekha6
7.12908e-08	0.388313	0.592	0.602	0.0010479	2	Nampt
9.84364e-14	0.388106	0.966	0.925	1.44692e-09	2	Tagln2
1.42967e-13	0.38741	0.736	0.687	2.10147e-09	2	Ube2q1
2.66544e-09	0.387361	0.374	0.227	3.91793e-05	2	Ncoa7
7.58196e-14	0.387269	0.655	0.556	1.11447e-09	2	Tox4
3.69158e-117	0.387165	0.224	0.002	5.42626e-113	2	Vstm2a
2.5202e-10	0.387109	0.546	0.449	3.70444e-06	2	Zfp800
3.01113e-61	0.386976	0.414	0.061	4.42606e-57	2	Gck
2.87091e-49	0.386764	0.385	0.065	4.21995e-45	2	Cacna1d
2.7636e-15	0.38662	0.5	0.313	4.06222e-11	2	Bsdc1
1.13056e-08	0.386246	0.609	0.57	0.000166181	2	Atf2
1.85136e-13	0.3862	0.828	0.824	2.72131e-09	2	Dnajc3
3.77796e-15	0.385693	0.483	0.299	5.55323e-11	2	Crkl
3.26554e-12	0.3856	0.678	0.633	4.80002e-08	2	Tab2
7.60207e-17	0.385517	0.534	0.342	1.11743e-12	2	Wwp2
3.35448e-19	0.385493	0.644	0.431	4.93076e-15	2	Rybp
1.97423e-14	0.385383	0.621	0.496	2.90192e-10	2	March6
3.48512e-12	0.385375	0.718	0.714	5.12278e-08	2	Slc35b1
1.28633e-14	0.385321	0.833	0.824	1.89078e-10	2	Tmed7
1.65842e-14	0.385287	0.897	0.888	2.43772e-10	2	Dctn3
2.83108e-19	0.384759	0.511	0.287	4.1614e-15	2	C2cd5
3.37142e-19	0.384432	0.448	0.221	4.95565e-15	2	Diaph2
7.97667e-15	0.384327	0.638	0.534	1.17249e-10	2	Ube2z
1.19738e-15	0.384256	0.632	0.488	1.76003e-11	2	Rabgap1l
2.60931e-17	0.384142	0.954	0.954	3.83543e-13	2	Gnb1
1.44512e-09	0.383954	0.655	0.625	2.12418e-05	2	Rsf1
1.32014e-28	0.38343	0.517	0.188	1.94048e-24	2	Trim35
5.43529e-15	0.383189	0.856	0.817	7.98933e-11	2	Rad23b
1.50669e-14	0.383139	0.425	0.23	2.21468e-10	2	Osgin1
3.56436e-22	0.382912	0.5	0.251	5.23926e-18	2	Arfgef2
4.00527e-19	0.382749	0.425	0.195	5.88735e-15	2	Gbe1
1.52082e-13	0.381743	0.81	0.782	2.23546e-09	2	Hes6
2.06019e-38	0.381667	0.379	0.086	3.02828e-34	2	Hk1
2.0844e-75	0.381506	0.161	0.003	3.06386e-71	2	Lmo1
2.87923e-08	0.380811	0.822	0.833	0.000423218	2	Cd47
5.1692e-09	0.38078	0.615	0.588	7.59821e-05	2	Sipa1l1
9.2865e-11	0.380651	0.557	0.48	1.36502e-06	2	Tpgs1
5.41958e-15	0.380643	0.563	0.394	7.96624e-11	2	Plpp6
7.94216e-10	0.380375	0.655	0.644	1.16742e-05	2	Man2b1
1.0114e-13	0.380362	0.592	0.493	1.48666e-09	2	Rab22a
1.48144e-16	0.380307	0.391	0.185	2.17756e-12	2	2900093K20Rik
7.16443e-15	0.380144	0.638	0.511	1.0531e-10	2	Smarcc2
8.14216e-19	0.379852	0.931	0.899	1.19682e-14	2	Dazap2
8.11691e-07	0.379845	0.92	0.918	0.011931	2	Cmpk1
2.27681e-11	0.379842	0.632	0.568	3.34668e-07	2	Myo7b
2.07586e-17	0.379377	0.477	0.266	3.0513e-13	2	Smad5
1.20373e-12	0.37927	0.724	0.662	1.76937e-08	2	Tnrc6b
1.60393e-10	0.37925	0.77	0.777	2.35762e-06	2	Arcn1
7.02456e-10	0.379178	0.925	0.91	1.03254e-05	2	Marcks
7.06936e-16	0.379102	0.839	0.804	1.03912e-11	2	Papss1
9.91009e-89	0.378666	0.339	0.024	1.45668e-84	2	Hcn1
2.57436e-10	0.378432	0.54	0.449	3.78405e-06	2	Pkn1
4.35678e-91	0.378057	0.345	0.024	6.40403e-87	2	Grk3
1.42645e-06	0.377844	0.207	0.101	0.0209675	2	Timp3
2.79421e-14	0.377758	0.529	0.368	4.10721e-10	2	Sec16a
1.479e-10	0.377602	0.667	0.639	2.17398e-06	2	Pank3
5.81331e-18	0.377555	0.73	0.582	8.54498e-14	2	Tcf12
3.42383e-08	0.377531	0.684	0.718	0.000503268	2	Ocln
1.56914e-09	0.37691	0.494	0.383	2.30649e-05	2	Ubald1
1.71151e-13	0.376679	0.626	0.54	2.51575e-09	2	Plpbp
7.84975e-15	0.376514	0.603	0.458	1.15384e-10	2	Impdh1
2.10465e-13	0.376439	0.678	0.595	3.09362e-09	2	Arfgap2
1.11088e-14	0.376115	1	0.999	1.63289e-10	2	Actg1
2.28204e-13	0.375835	0.5	0.327	3.35437e-09	2	Twsg1
1.27462e-33	0.375633	0.328	0.074	1.87357e-29	2	Paqr8
5.58357e-58	0.375473	0.385	0.056	8.20729e-54	2	Pnmal1
5.60894e-13	0.375313	0.977	0.934	8.24458e-09	2	Cyb5b
4.91565e-17	0.374988	0.443	0.212	7.22551e-13	2	Psd3
2.09772e-16	0.374975	0.46	0.254	3.08343e-12	2	Rev1
8.28238e-64	0.374833	0.414	0.062	1.21743e-59	2	Spred3
1.14632e-13	0.374504	0.529	0.36	1.68498e-09	2	Slc7a5
3.44581e-10	0.374437	0.448	0.304	5.065e-06	2	Nr1d1
3.88852e-18	0.374358	0.494	0.282	5.71573e-14	2	Mon1a
1.15349e-11	0.374332	0.523	0.393	1.69552e-07	2	Tnrc18
1.49213e-33	0.374075	0.351	0.084	2.19327e-29	2	Usp35
2.98408e-65	0.373825	0.351	0.04	4.38629e-61	2	Pde8a
1.20007e-12	0.373786	0.586	0.461	1.76399e-08	2	Usp33
6.18331e-12	0.373442	0.724	0.708	9.08885e-08	2	Lamtor3
4.23591e-14	0.373406	0.494	0.311	6.22637e-10	2	Nbdy
2.6173e-07	0.372941	0.523	0.473	0.00384717	2	Ralgapa2
8.14354e-16	0.372786	0.828	0.789	1.19702e-11	2	Prr15l
1.44744e-16	0.371865	0.489	0.279	2.1276e-12	2	AL590144.2
4.20299e-07	0.371733	0.73	0.778	0.00617798	2	Prom1
3.24094e-12	0.371156	0.483	0.329	4.76385e-08	2	Creb3
2.68332e-12	0.371096	0.626	0.538	3.94421e-08	2	Riok3
4.95856e-60	0.370744	0.402	0.059	7.28858e-56	2	Dbn1
1.08429e-13	0.370685	0.546	0.411	1.59379e-09	2	Tmem214
3.81403e-12	0.37067	0.701	0.652	5.60624e-08	2	Mob1b
5.73869e-12	0.370558	0.546	0.405	8.43531e-08	2	H2-T23
1.26435e-09	0.370499	0.736	0.746	1.85847e-05	2	Wasl
6.82976e-16	0.370475	0.598	0.442	1.00391e-11	2	Rmnd5a
3.79675e-11	0.370397	0.931	0.944	5.58085e-07	2	Ywhab
5.93338e-12	0.369933	0.931	0.933	8.72148e-08	2	Purb
1.49826e-10	0.369783	0.69	0.652	2.2023e-06	2	Kcnq1
7.82997e-14	0.369283	0.552	0.383	1.15093e-09	2	Inppl1
1.83286e-14	0.369161	0.603	0.459	2.69412e-10	2	Abhd16a
4.37527e-09	0.368346	0.856	0.86	6.43121e-05	2	Ggnbp2
2.66498e-13	0.368334	0.517	0.354	3.91725e-09	2	Atxn7
1.01639e-105	0.368206	0.374	0.023	1.494e-101	2	4921507P07Rik
2.13994e-11	0.368057	0.638	0.581	3.1455e-07	2	Nfe2l1
3.74275e-08	0.367857	0.621	0.632	0.000550146	2	Bag6
1.03474e-14	0.367476	0.523	0.351	1.52097e-10	2	Fam102a
3.02594e-14	0.367257	0.736	0.666	4.44782e-10	2	Dap
1.01931e-55	0.36715	0.368	0.05	1.49828e-51	2	Plscr4
9.03484e-12	0.367115	0.517	0.386	1.32803e-07	2	Sh3rf1
9.88153e-10	0.36703	0.862	0.854	1.45249e-05	2	Uba1
5.9226e-18	0.366874	0.471	0.249	8.70563e-14	2	Zfp516
5.20393e-11	0.366789	0.523	0.413	7.64925e-07	2	Gaa
1.18713e-13	0.365802	0.54	0.377	1.74497e-09	2	Hip1r
5.74342e-11	0.36577	0.575	0.469	8.44225e-07	2	Prpf39
4.86289e-10	0.365566	0.477	0.363	7.14796e-06	2	Il17rc
3.68899e-19	0.365225	0.471	0.232	5.42245e-15	2	Trp53bp1
2.43255e-12	0.364889	0.575	0.454	3.57561e-08	2	Mef2a
5.38689e-13	0.364846	0.609	0.504	7.91819e-09	2	Grb7
2.88965e-09	0.364724	0.649	0.617	4.24749e-05	2	Ttc3
9.12082e-15	0.364544	0.454	0.26	1.34067e-10	2	Praf2
1.36879e-13	0.364454	0.799	0.742	2.01198e-09	2	Arid4b
3.88489e-14	0.364255	0.977	0.963	5.71041e-10	2	Tra2b
3.57085e-12	0.364166	0.805	0.778	5.24879e-08	2	Zfp292
3.26512e-12	0.363944	0.632	0.567	4.7994e-08	2	Snx4
4.23822e-14	0.363676	0.529	0.372	6.22977e-10	2	Slc7a4
2.47614e-10	0.363545	0.718	0.697	3.63968e-06	2	Gorasp2
1.66881e-32	0.363172	0.448	0.147	2.45298e-28	2	Rundc1
7.99945e-13	0.362645	0.69	0.637	1.17584e-08	2	Acbd3
2.31501e-11	0.362575	0.483	0.331	3.40283e-07	2	P4ha1
1.17958e-23	0.362573	0.443	0.179	1.73386e-19	2	Zfhx2
9.79597e-50	0.362523	0.31	0.042	1.43991e-45	2	Car8
7.07782e-25	0.362355	0.443	0.176	1.04037e-20	2	Tmem184b
5.20599e-15	0.362051	0.477	0.284	7.65229e-11	2	Arhgef7
1.12866e-21	0.361983	0.431	0.186	1.65902e-17	2	Prkce
8.63588e-12	0.361769	0.966	0.958	1.26939e-07	2	Sfpq
2.03018e-11	0.361699	0.511	0.394	2.98416e-07	2	Map2k4
9.24353e-10	0.361604	0.799	0.853	1.35871e-05	2	Ndfip2
7.2233e-15	0.36121	0.598	0.452	1.06175e-10	2	Pccb
7.14995e-21	0.361187	0.391	0.158	1.05097e-16	2	Arl13b
7.84821e-22	0.361175	0.983	0.975	1.15361e-17	2	Tmbim6
3.53425e-15	0.360784	0.764	0.728	5.195e-11	2	Chmp1a
2.99158e-14	0.36077	0.741	0.652	4.39732e-10	2	Kdm1a
1.73569e-14	0.360664	0.77	0.77	2.55129e-10	2	Wdr1
4.93353e-15	0.360226	0.546	0.373	7.25179e-11	2	Uhmk1
5.19133e-08	0.360008	0.489	0.391	0.000763074	2	Ang
1.06301e-11	0.359979	0.586	0.488	1.56252e-07	2	Pak1
6.23605e-11	0.359955	0.805	0.799	9.16637e-07	2	Nucb1
8.25639e-07	0.359801	0.529	0.475	0.0121361	2	Fosl2
4.32388e-09	0.359759	0.667	0.67	6.35567e-05	2	Appbp2
1.90394e-12	0.359674	0.489	0.33	2.7986e-08	2	Nup210
3.84968e-14	0.359218	0.638	0.498	5.65864e-10	2	Plec
7.20746e-09	0.359187	0.529	0.441	0.000105942	2	Dusp4
9.63103e-15	0.359028	0.483	0.298	1.41567e-10	2	Mmgt2
1.12785e-10	0.358816	0.557	0.443	1.65783e-06	2	Dgkd
4.8838e-13	0.3586	0.885	0.88	7.1787e-09	2	Gsk3b
5.02328e-15	0.35825	0.523	0.346	7.38371e-11	2	1810013L24Rik
9.23009e-11	0.358	0.667	0.659	1.35673e-06	2	Commd4
1.36216e-13	0.357605	0.42	0.24	2.00224e-09	2	Gpc4
2.31041e-08	0.357276	0.77	0.816	0.000339607	2	Rtn4
1.16115e-67	0.357245	0.322	0.031	1.70677e-63	2	Dnah9
4.57783e-100	0.357226	0.339	0.019	6.72895e-96	2	Gm14964
1.19741e-52	0.356819	0.195	0.013	1.76007e-48	2	Plet1
1.48975e-57	0.356601	0.345	0.044	2.18979e-53	2	Rab27a
9.05137e-16	0.355882	0.443	0.242	1.33046e-11	2	Wdsub1
3.06896e-11	0.355384	0.483	0.345	4.51107e-07	2	Slc35f5
1.40615e-14	0.355303	0.897	0.856	2.06689e-10	2	Sdf4
3.58169e-17	0.355171	0.989	0.967	5.26473e-13	2	Arf5
2.47293e-16	0.354828	0.471	0.267	3.63497e-12	2	Aak1
2.67367e-40	0.354434	0.356	0.073	3.93003e-36	2	Abi2
2.23294e-40	0.354377	0.368	0.073	3.2822e-36	2	Sh2d5
6.09702e-15	0.354006	0.707	0.585	8.96202e-11	2	Chd7
1.77435e-34	0.353663	0.5	0.132	2.60811e-30	2	Pclo
1.98246e-16	0.353427	0.948	0.917	2.91402e-12	2	Pafah1b1
3.24258e-13	0.353317	0.96	0.926	4.76627e-09	2	Ube2b
4.60112e-14	0.353089	0.42	0.236	6.76319e-10	2	Gnpda2
1.60637e-10	0.352861	0.552	0.449	2.36121e-06	2	Mvp
9.755e-07	0.352791	0.437	0.357	0.0143389	2	1110012L19Rik
1.48922e-17	0.352619	0.454	0.238	2.18901e-13	2	Plekhg3
2.10805e-09	0.352527	0.644	0.611	3.09863e-05	2	Chmp2b
3.06825e-25	0.352133	0.402	0.143	4.51001e-21	2	Fbxo44
2.11544e-11	0.352102	0.598	0.52	3.10949e-07	2	Ginm1
2.42807e-11	0.351828	0.649	0.579	3.56901e-07	2	Lypla2
8.75792e-42	0.351657	0.368	0.075	1.28733e-37	2	Sox13
1.25487e-10	0.351558	0.494	0.375	1.84454e-06	2	Vcpip1
5.39546e-10	0.35137	0.483	0.35	7.93079e-06	2	Tanc1
1.00035e-18	0.351345	0.425	0.198	1.47041e-14	2	Sorbs1
2.31269e-06	0.351076	0.534	0.493	0.0339943	2	Nfkbiz
3.66138e-28	0.350836	0.339	0.094	5.38187e-24	2	Hist2h3c1
6.30218e-26	0.35083	0.42	0.15	9.26358e-22	2	Madd
6.84967e-12	0.350763	0.5	0.353	1.00683e-07	2	Klf11
7.87259e-13	0.350676	0.603	0.492	1.15719e-08	2	Nup98
1.99734e-10	0.350435	0.563	0.489	2.93589e-06	2	Ap1g1
5.65982e-08	0.350415	0.557	0.509	0.000831937	2	Mysm1
7.06948e-25	0.350089	0.552	0.267	1.03914e-20	2	Ypel5
7.11053e-12	0.350002	0.649	0.595	1.04518e-07	2	Commd9
1.55727e-25	0.349472	0.466	0.166	2.28903e-21	2	Itpr1
1.34276e-23	0.349301	1	1	1.97372e-19	2	mt-Co1
2.94395e-09	0.349003	0.603	0.565	4.32731e-05	2	Exoc5
7.50534e-14	0.348988	0.489	0.305	1.10321e-09	2	Abcb10
1.05731e-15	0.3488	0.552	0.364	1.55414e-11	2	Smg7
1.82289e-98	0.348549	0.339	0.019	2.67946e-94	2	Gm2694
1.29361e-11	0.348452	0.466	0.314	1.90147e-07	2	Stim2
1.79572e-06	0.34811	0.489	0.445	0.0263953	2	Mbp
9.12841e-16	0.347756	0.431	0.231	1.34179e-11	2	Ndst1
4.1263e-21	0.347698	0.425	0.19	6.06524e-17	2	Smyd3
5.06409e-12	0.347676	0.828	0.836	7.44371e-08	2	Chmp5
4.35178e-83	0.347637	0.328	0.024	6.39668e-79	2	Cacna1b
5.53956e-18	0.347605	0.494	0.268	8.1426e-14	2	Phf21a
1.79085e-10	0.346933	0.506	0.387	2.63237e-06	2	Fbrsl1
7.78295e-20	0.346651	0.46	0.226	1.14402e-15	2	Fam171a1
3.9683e-66	0.346577	0.391	0.049	5.83301e-62	2	Gdap1l1
2.10141e-09	0.346414	0.592	0.533	3.08886e-05	2	Trpm7
2.15298e-27	0.346355	0.391	0.123	3.16467e-23	2	Eif4e3
2.31586e-09	0.346195	0.69	0.677	3.40408e-05	2	Tcf7l2
3.93736e-16	0.346079	0.477	0.271	5.78752e-12	2	Tef
1.08102e-11	0.345999	0.96	0.949	1.58899e-07	2	Ctnnb1
9.41943e-13	0.345725	0.523	0.383	1.38456e-08	2	Yeats2
2.1912e-13	0.345706	0.477	0.306	3.22085e-09	2	Unc13b
2.67755e-56	0.345432	0.328	0.041	3.93573e-52	2	Samd14
2.43158e-10	0.344814	0.983	0.954	3.57417e-06	2	Top1
9.34041e-14	0.344626	0.799	0.768	1.37295e-09	2	Smim10l1
1.14823e-07	0.344553	0.615	0.605	0.00168778	2	Wsb1
2.48797e-12	0.344529	0.575	0.455	3.65707e-08	2	Ptpra
3.62647e-12	0.344448	0.552	0.405	5.33055e-08	2	Jarid2
8.1247e-12	0.344125	0.5	0.36	1.19425e-07	2	Bmi1
1.59969e-10	0.342866	0.46	0.331	2.35138e-06	2	Pink1
1.90215e-10	0.34286	0.592	0.524	2.79597e-06	2	Tmem131
2.97959e-07	0.342663	0.437	0.357	0.0043797	2	Rnf19b
1.5412e-11	0.342615	0.414	0.233	2.26541e-07	2	Slc6a19
7.20654e-18	0.342344	0.425	0.205	1.05929e-13	2	Eif2ak3
1.38951e-42	0.342317	0.339	0.058	2.04244e-38	2	Riiad1
1.38433e-12	0.342254	0.511	0.373	2.03483e-08	2	Marveld3
8.27756e-11	0.341949	0.764	0.769	1.21672e-06	2	Spint1
1.02169e-07	0.341893	0.609	0.604	0.00150178	2	Trip11
1.65376e-09	0.341541	0.92	0.94	2.43087e-05	2	Tpm1
6.96311e-09	0.341463	0.557	0.505	0.000102351	2	Tmem248
4.38794e-10	0.341302	0.793	0.78	6.44984e-06	2	Zwint
7.12506e-14	0.341279	0.983	0.966	1.04731e-09	2	Rhoa
4.88312e-12	0.341216	0.615	0.523	7.17769e-08	2	Cdc37l1
4.35952e-12	0.341123	0.5	0.344	6.40805e-08	2	Suco
5.7931e-09	0.341117	0.569	0.508	8.51528e-05	2	Rnf141
4.27602e-10	0.341014	0.678	0.668	6.28532e-06	2	Hnrnph2
5.97954e-14	0.340956	0.695	0.625	8.78933e-10	2	Ythdf3
2.43663e-09	0.340875	0.776	0.793	3.5816e-05	2	Npepps
8.57075e-10	0.340712	0.759	0.773	1.25981e-05	2	Eif1b
1.46874e-07	0.340676	0.609	0.579	0.00215891	2	Paics
7.6155e-21	0.34058	0.402	0.167	1.1194e-16	2	Flcn
6.11964e-14	0.340517	0.471	0.295	8.99525e-10	2	Plch1
1.37559e-42	0.340462	0.293	0.046	2.02198e-38	2	Gm15728
9.63134e-10	0.340293	0.73	0.716	1.41571e-05	2	Atg3
5.94218e-16	0.340105	0.638	0.499	8.73442e-12	2	Samd4b
3.11867e-11	0.340083	0.977	0.958	4.58414e-07	2	Pdia3
5.28435e-12	0.339811	0.448	0.284	7.76747e-08	2	Rnf19a
1.08563e-09	0.339652	0.569	0.49	1.59576e-05	2	Nbr1
4.27403e-10	0.339284	0.557	0.467	6.2824e-06	2	Sel1l
3.87934e-09	0.339124	0.552	0.477	5.70225e-05	2	Ttyh3
4.72351e-10	0.338976	0.655	0.629	6.94308e-06	2	Ube2g1
1.95159e-12	0.338946	0.46	0.308	2.86864e-08	2	Mfn2
7.89612e-11	0.338937	0.626	0.573	1.16065e-06	2	Efr3a
2.47966e-10	0.338812	0.575	0.5	3.64485e-06	2	Pxn
6.15301e-17	0.338734	0.718	0.59	9.04431e-13	2	Ehmt2
6.78609e-13	0.338571	0.828	0.803	9.97487e-09	2	Acaa1a
5.97455e-13	0.338515	0.931	0.927	8.78199e-09	2	Rpn1
6.5273e-63	0.338433	0.333	0.037	9.59448e-59	2	Sh3pxd2a
3.94841e-12	0.337843	0.69	0.638	5.80377e-08	2	Stk25
1.54864e-12	0.337276	0.454	0.288	2.27635e-08	2	Morc2a
9.46389e-10	0.337095	0.483	0.36	1.3911e-05	2	Klhl24
6.23045e-08	0.336733	0.506	0.439	0.000915814	2	Gpat4
6.086e-28	0.336449	0.362	0.104	8.94581e-24	2	Kif12
5.22604e-11	0.336348	0.655	0.618	7.68176e-07	2	Foxp4
2.98335e-08	0.336149	0.885	0.877	0.000438522	2	Eif4e
3.16475e-07	0.336077	0.563	0.547	0.00465187	2	Avl9
4.08431e-25	0.336043	0.437	0.168	6.00353e-21	2	Ppm1h
3.37277e-11	0.335941	0.626	0.552	4.95764e-07	2	Usp47
2.35842e-09	0.33579	0.874	0.858	3.46664e-05	2	Degs2
5.36824e-11	0.335515	0.839	0.86	7.89077e-07	2	Mapk3
1.32848e-07	0.335377	0.609	0.597	0.00195273	2	Cop1
6.81591e-10	0.335363	0.684	0.645	1.00187e-05	2	Mbtd1
2.278e-08	0.335341	0.466	0.366	0.000334843	2	Tmcc1
6.31415e-08	0.335198	0.759	0.788	0.000928117	2	Pum2
1.20957e-11	0.335119	0.477	0.332	1.77795e-07	2	Pikfyve
3.34166e-11	0.334936	0.615	0.541	4.91191e-07	2	Bcl7b
3.92846e-24	0.334904	0.414	0.155	5.77445e-20	2	Khnyn
5.71069e-23	0.334731	0.408	0.158	8.39415e-19	2	Fgfr3
7.20455e-10	0.334475	0.483	0.372	1.059e-05	2	Cpt1a
1.58089e-15	0.33446	0.489	0.296	2.32375e-11	2	Ndfip1
4.43462e-17	0.334366	0.477	0.26	6.51845e-13	2	Tmem181a
2.6695e-55	0.33418	0.161	0.007	3.92389e-51	2	Tceal8
1.30883e-12	0.334121	0.615	0.504	1.92384e-08	2	Ep300
1.89252e-11	0.334068	0.402	0.241	2.78182e-07	2	Prkacb
2.41026e-11	0.333908	0.523	0.401	3.54284e-07	2	Fam122a
8.51771e-10	0.333551	0.644	0.601	1.25202e-05	2	Nmt2
2.91526e-10	0.333365	0.759	0.76	4.28513e-06	2	Ppm1a
4.49228e-10	0.333299	0.471	0.344	6.60321e-06	2	Fbxl15
1.96082e-39	0.332614	0.287	0.046	2.88221e-35	2	Dgkh
1.22801e-07	0.332549	0.489	0.417	0.00180506	2	Nsf
1.36565e-11	0.332297	0.437	0.273	2.00736e-07	2	Plxna2
1.0076e-21	0.331897	0.316	0.101	1.48108e-17	2	Nos1ap
1.37234e-09	0.331843	0.471	0.36	2.01721e-05	2	Kif1c
2.54635e-20	0.331767	0.368	0.139	3.74287e-16	2	Ttll3
4.98436e-07	0.331668	0.649	0.636	0.00732651	2	Chd2
1.91467e-11	0.331611	0.661	0.599	2.81438e-07	2	Znrf2
1.88644e-09	0.331607	0.77	0.779	2.77288e-05	2	Cmtm4
9.35249e-11	0.331357	0.546	0.453	1.37472e-06	2	Vps54
4.88824e-14	0.331174	0.534	0.351	7.18523e-10	2	Cbx6
2.36292e-11	0.331016	0.345	0.183	3.47325e-07	2	Orai2
7.67378e-07	0.330552	0.638	0.657	0.0112797	2	Impad1
1.05807e-08	0.33027	0.661	0.654	0.000155525	2	Mark3
7.69507e-11	0.329942	0.954	0.922	1.1311e-06	2	Stub1
1.83762e-18	0.329797	0.477	0.247	2.70111e-14	2	Gigyf1
5.72998e-14	0.329792	0.494	0.31	8.4225e-10	2	Zyg11b
2.31202e-11	0.329572	0.552	0.419	3.39844e-07	2	Tmem135
1.2584e-06	0.329529	0.586	0.616	0.0184972	2	Usp16
1.5665e-07	0.329307	0.678	0.677	0.0023026	2	Slc4a7
3.2146e-10	0.329253	0.908	0.88	4.72514e-06	2	Tuba4a
1.24727e-07	0.329249	0.891	0.92	0.00183336	2	Tmem176b
3.83449e-10	0.329176	0.977	0.939	5.63631e-06	2	Tmem256
7.42327e-09	0.329069	0.833	0.899	0.000109115	2	Aplp2
1.96015e-10	0.328825	0.494	0.368	2.88122e-06	2	Trim8
6.62694e-17	0.328814	0.333	0.131	9.74094e-13	2	Fam214a
3.46298e-11	0.328692	0.523	0.398	5.09023e-07	2	Zbtb11
1.50495e-14	0.328636	0.322	0.137	2.21212e-10	2	Nrp1
1.39122e-46	0.328204	0.31	0.044	2.04495e-42	2	Atp2b4
3.70048e-09	0.328083	0.649	0.618	5.43933e-05	2	Ogt
1.63038e-15	0.327908	0.454	0.242	2.39649e-11	2	Nucb2
2.43778e-09	0.327594	0.575	0.502	3.5833e-05	2	Kdm3a
2.39174e-10	0.327501	0.638	0.593	3.51562e-06	2	Ctdsp2
2.89253e-72	0.327448	0.316	0.027	4.25174e-68	2	Hcn4
4.80923e-07	0.327406	0.667	0.682	0.00706908	2	Tmem246
2.20355e-25	0.327401	0.362	0.119	3.239e-21	2	1190005I06Rik
1.77296e-10	0.327346	0.828	0.82	2.60607e-06	2	Rnf187
4.75652e-25	0.327324	0.178	0.028	6.9916e-21	2	1700016C15Rik
3.58701e-13	0.327261	0.5	0.337	5.27254e-09	2	Zfp687
1.34521e-11	0.327167	0.977	0.941	1.97732e-07	2	Ptp4a2
7.50306e-11	0.327163	0.839	0.84	1.10287e-06	2	Rock1
2.79959e-09	0.327124	0.667	0.615	4.11511e-05	2	Phf20l1
4.53248e-07	0.326832	0.523	0.464	0.00666229	2	Meis2
4.62284e-11	0.326675	0.69	0.664	6.79512e-07	2	Tmem259
1.37553e-08	0.326651	0.655	0.632	0.000202188	2	Mafg
7.16933e-07	0.326509	0.546	0.517	0.0105382	2	Rc3h1
3.43055e-63	0.326508	0.356	0.042	5.04257e-59	2	Fbxl16
1.57029e-11	0.326464	0.672	0.614	2.30817e-07	2	Map7
2.25235e-08	0.326299	0.437	0.319	0.000331073	2	Nbas
4.85205e-13	0.326068	0.517	0.365	7.13204e-09	2	Ccndbp1
7.75431e-14	0.325879	0.5	0.333	1.13981e-09	2	Lrrc8b
2.06667e-16	0.325599	0.454	0.24	3.0378e-12	2	Tsc1
1.7716e-14	0.325252	0.402	0.211	2.60407e-10	2	Sfxn2
2.45473e-19	0.325104	0.328	0.119	3.60821e-15	2	Vps33b
1.20442e-16	0.324938	0.368	0.163	1.77037e-12	2	Sdccag8
4.04548e-20	0.324824	0.437	0.189	5.94644e-16	2	Galnt12
2.93631e-29	0.324784	0.408	0.127	4.31608e-25	2	Whrn
1.06484e-36	0.324748	0.368	0.085	1.56521e-32	2	Lyst
2.15059e-08	0.324727	0.736	0.756	0.000316115	2	Cnot1
1.19683e-10	0.324305	0.718	0.72	1.75923e-06	2	Egln2
1.70088e-12	0.32388	0.966	0.973	2.50012e-08	2	Rrbp1
2.65348e-18	0.323834	0.724	0.569	3.90035e-14	2	Fam213a
5.35254e-48	0.323744	0.31	0.045	7.8677e-44	2	Cpeb3
1.30366e-10	0.323432	0.971	0.94	1.91624e-06	2	Rab2a
2.28601e-34	0.322547	0.339	0.076	3.3602e-30	2	Zdhhc14
4.86388e-14	0.322489	0.437	0.251	7.14942e-10	2	Slc27a4
2.5644e-58	0.322032	0.287	0.029	3.76941e-54	2	Baiap3
2.71028e-09	0.32201	0.483	0.365	3.98383e-05	2	Ddr1
1.1658e-09	0.32155	0.69	0.71	1.71361e-05	2	Grb2
4.77298e-67	0.32111	0.305	0.028	7.0158e-63	2	Slc22a17
1.08347e-12	0.320948	0.92	0.889	1.59259e-08	2	Ufc1
1.86114e-07	0.320775	0.655	0.671	0.00273568	2	Esrp1
2.00338e-16	0.32077	1	1	2.94477e-12	2	Actb
4.42952e-08	0.320688	0.718	0.736	0.000651096	2	Ppp4r3b
1.08034e-15	0.320427	0.345	0.15	1.588e-11	2	Tom1l2
6.04781e-09	0.320351	0.391	0.263	8.88968e-05	2	Nmnat3
1.09476e-16	0.320051	0.356	0.144	1.60919e-12	2	Tmem86a
1.08662e-09	0.320029	0.575	0.502	1.59722e-05	2	Ubxn6
1.30412e-06	0.320014	0.672	0.722	0.0191693	2	Tbl1x
5.83133e-29	0.319891	0.328	0.073	8.57147e-25	2	Neurod2
4.17715e-10	0.319736	0.529	0.427	6.13999e-06	2	Galk2
1.82718e-15	0.319694	0.54	0.366	2.68577e-11	2	Rnf14
4.56653e-11	0.319305	0.592	0.518	6.71234e-07	2	Nrbp1
8.69551e-07	0.319304	0.603	0.594	0.0127815	2	Jade1
1.12159e-39	0.31926	0.316	0.055	1.64862e-35	2	Gdf11
1.58322e-08	0.319045	0.397	0.278	0.000232718	2	Mnt
1.86105e-10	0.319017	0.655	0.602	2.73556e-06	2	Hcfc1r1
6.00527e-09	0.318875	0.575	0.518	8.82715e-05	2	Cpd
3.57272e-10	0.318771	0.73	0.736	5.25154e-06	2	Mkrn1
3.70917e-08	0.3185	0.523	0.459	0.00054521	2	Tbl1xr1
4.56816e-16	0.318439	0.46	0.252	6.71474e-12	2	Usp38
2.96592e-08	0.318101	0.805	0.844	0.00043596	2	Ubxn4
1.72737e-15	0.317619	0.523	0.341	2.53906e-11	2	Armc8
8.26873e-12	0.317446	0.661	0.599	1.21542e-07	2	Ctdspl
1.00854e-07	0.317388	0.534	0.463	0.00148246	2	Foxa3
3.9877e-25	0.3171	0.305	0.082	5.86153e-21	2	Trf
2.25967e-17	0.316658	0.431	0.215	3.32149e-13	2	Ube2e2
8.18334e-11	0.316596	0.632	0.537	1.20287e-06	2	Mycbp2
1.49442e-08	0.316326	0.759	0.813	0.000219664	2	Znhit1
6.1053e-12	0.316244	0.379	0.216	8.97419e-08	2	Nlrc4
5.43012e-09	0.316128	0.523	0.426	7.98173e-05	2	Setd1b
5.21112e-10	0.316085	0.592	0.521	7.65982e-06	2	Sp1
4.81484e-24	0.315811	0.805	0.635	7.07734e-20	2	Cyp2d26
2.19717e-21	0.315743	0.414	0.165	3.22962e-17	2	Parp6
3.00533e-12	0.315688	1	0.975	4.41754e-08	2	Anxa4
1.24133e-08	0.315458	0.586	0.544	0.000182463	2	Ephb2
5.78224e-08	0.315328	0.58	0.538	0.000849932	2	Sec24c
1.53963e-12	0.314999	0.5	0.348	2.26311e-08	2	Scyl1
2.04587e-07	0.314786	0.897	0.91	0.00300722	2	Bclaf1
7.47924e-10	0.314703	0.638	0.578	1.09937e-05	2	Ccnt1
3.89831e-08	0.314687	0.592	0.565	0.000573012	2	Csk
4.77347e-07	0.31462	0.569	0.557	0.00701653	2	Cdc73
2.07917e-35	0.314602	0.293	0.055	3.05617e-31	2	Gprc5a
5.3166e-09	0.314515	0.603	0.566	7.81487e-05	2	Coprs
2.88244e-16	0.314506	0.333	0.135	4.2369e-12	2	C2cd2l
6.13454e-07	0.314254	0.632	0.628	0.00901716	2	Peli1
2.58035e-85	0.313735	0.236	0.009	3.79285e-81	2	Fbln2
3.71023e-07	0.313559	0.489	0.415	0.00545366	2	Esyt2
2.70247e-09	0.313557	0.46	0.345	3.97236e-05	2	Papd5
7.22863e-11	0.313136	0.655	0.588	1.06254e-06	2	Tspan7
4.39509e-15	0.313132	0.402	0.207	6.46034e-11	2	Inpp5j
1.57709e-09	0.3131	0.701	0.71	2.31816e-05	2	Supt5
1.00364e-07	0.312811	0.454	0.359	0.00147525	2	Mecp2
2.74429e-13	0.312799	0.425	0.241	4.03383e-09	2	Cobll1
7.85971e-10	0.312757	0.845	0.843	1.1553e-05	2	Senp6
7.49903e-09	0.312685	0.391	0.259	0.000110228	2	AW549877
1.8517e-09	0.312629	0.672	0.659	2.72181e-05	2	Snx17
1.80784e-11	0.31261	0.466	0.319	2.65734e-07	2	Lsm14b
5.06118e-12	0.312483	0.856	0.839	7.43943e-08	2	BC031181
5.03268e-12	0.312372	0.471	0.315	7.39754e-08	2	Ttc39b
2.89162e-09	0.311814	0.494	0.398	4.25038e-05	2	Pbx2
1.58618e-09	0.311621	0.943	0.937	2.33152e-05	2	Hsbp1
5.79259e-10	0.311545	0.408	0.27	8.51453e-06	2	Enpp5
3.6136e-07	0.310869	0.489	0.431	0.00531164	2	Phf23
5.20877e-18	0.310723	0.385	0.16	7.65636e-14	2	Bicd1
1.0652e-17	0.310455	0.397	0.179	1.56574e-13	2	Rnf41
1.04526e-14	0.310367	0.385	0.182	1.53642e-10	2	Papss2
2.41352e-13	0.310232	0.448	0.272	3.54763e-09	2	Pip5k1c
1.76346e-07	0.30993	0.511	0.438	0.00259211	2	Sgpl1
5.28106e-35	0.309908	0.345	0.077	7.76263e-31	2	Ctif
1.35133e-10	0.309897	0.454	0.319	1.98633e-06	2	Usf3
7.33327e-14	0.309868	0.402	0.213	1.07792e-09	2	Mob3c
9.84623e-10	0.309782	0.546	0.465	1.4473e-05	2	Lats1
5.50897e-09	0.309615	0.575	0.502	8.09763e-05	2	Litaf
1.01805e-12	0.309388	0.736	0.683	1.49643e-08	2	Cnot7
5.46617e-07	0.30909	0.678	0.693	0.00803472	2	B4galt6
8.83404e-21	0.309052	0.328	0.11	1.29852e-16	2	Fam214b
9.18521e-26	0.308939	0.339	0.097	1.35013e-21	2	Bmp1
7.06646e-07	0.308856	0.661	0.693	0.010387	2	Ago2
1.07793e-07	0.308783	0.672	0.691	0.00158445	2	Csnk1d
1.1271e-09	0.308585	0.862	0.837	1.65672e-05	2	Tra2a
4.74348e-09	0.3085	0.58	0.525	6.97244e-05	2	Fam20b
5.15886e-08	0.308483	0.425	0.318	0.0007583	2	Tnpo2
8.97808e-07	0.308297	0.5	0.449	0.0131969	2	Trim25
1.08095e-13	0.30826	0.414	0.227	1.58889e-09	2	Wwox
1.82281e-07	0.308184	0.563	0.538	0.00267935	2	Zdhhc20
7.11565e-08	0.308006	0.557	0.507	0.00104593	2	Txndc12
1.6049e-10	0.307877	0.46	0.313	2.35904e-06	2	Dennd1b
1.94256e-11	0.307867	0.54	0.41	2.85536e-07	2	Macf1
3.12402e-10	0.307755	0.385	0.246	4.592e-06	2	Kyat1
3.17541e-10	0.307688	0.523	0.409	4.66753e-06	2	5031439G07Rik
1.54178e-10	0.307675	0.839	0.815	2.26627e-06	2	Yy1
8.41709e-78	0.307432	0.316	0.024	1.23723e-73	2	Rab6b
3.2046e-08	0.307317	0.58	0.544	0.000471044	2	Spen
5.12454e-48	0.30716	0.362	0.061	7.53257e-44	2	Tmem38a
1.31103e-12	0.307062	0.46	0.294	1.92708e-08	2	Pi4ka
2.61994e-07	0.306948	0.511	0.451	0.00385105	2	Msl2
2.51888e-13	0.306647	0.345	0.169	3.7025e-09	2	Sh3bp4
1.06002e-15	0.306647	0.494	0.294	1.55812e-11	2	Trim41
5.95917e-11	0.306531	0.517	0.404	8.75938e-07	2	Mgrn1
1.36502e-08	0.306452	0.759	0.797	0.000200644	2	N4bp2l2
6.95197e-10	0.306407	0.483	0.353	1.02187e-05	2	Nipal2
1.33623e-11	0.30625	0.529	0.378	1.96413e-07	2	Shroom3
1.24584e-08	0.306244	0.391	0.259	0.000183126	2	Noct
2.62954e-09	0.306228	0.443	0.324	3.86517e-05	2	Cers5
5.00795e-08	0.305993	0.638	0.623	0.000736119	2	Zfr
1.04723e-60	0.305593	0.259	0.021	1.53933e-56	2	Tenm4
1.84509e-07	0.305497	0.713	0.75	0.0027121	2	Wac
4.42036e-10	0.305258	0.529	0.416	6.49749e-06	2	Csnk1g1
1.14732e-10	0.305179	0.402	0.251	1.68645e-06	2	Insr
8.29263e-10	0.305092	0.787	0.805	1.21893e-05	2	Cirbp
1.18255e-09	0.305054	0.776	0.788	1.73823e-05	2	Copb1
3.46226e-10	0.304941	0.609	0.521	5.08917e-06	2	Rb1cc1
1.9432e-11	0.304828	0.31	0.151	2.8563e-07	2	Zfand2a
3.87871e-07	0.304576	0.718	0.739	0.00570132	2	Cab39
1.75318e-09	0.304382	0.546	0.467	2.57701e-05	2	Prkaca
5.79912e-10	0.30437	0.615	0.554	8.52413e-06	2	Cyb561
1.23747e-07	0.304237	0.477	0.387	0.00181895	2	Exoc4
1.70802e-07	0.304076	0.511	0.457	0.00251062	2	N4bp1
1.00173e-14	0.303971	0.333	0.147	1.47244e-10	2	Cadps2
3.44269e-07	0.303907	0.747	0.769	0.00506041	2	Svip
3.9548e-11	0.303899	0.448	0.293	5.81317e-07	2	Rgl2
5.90851e-07	0.303885	0.287	0.17	0.00868492	2	Fam71a
1.90276e-06	0.303868	0.73	0.79	0.0279687	2	Sys1
4.7041e-15	0.302641	0.466	0.265	6.91455e-11	2	Kmt2d
6.06666e-10	0.302611	0.397	0.247	8.91739e-06	2	Bmt2
2.81575e-10	0.302496	0.534	0.43	4.13887e-06	2	Mapre2
1.16404e-09	0.302451	0.914	0.91	1.71102e-05	2	Sec62
8.61054e-07	0.302334	0.494	0.427	0.0126566	2	Arid1b
6.35354e-35	0.302259	0.276	0.045	9.33907e-31	2	Dbpht2
1.5581e-07	0.302184	0.638	0.641	0.00229026	2	Stx3
7.35269e-08	0.302143	0.839	0.895	0.00108077	2	Fkbp8
3.00847e-09	0.30213	0.793	0.817	4.42216e-05	2	Vps35
4.20118e-07	0.302108	0.621	0.604	0.00617531	2	Vezf1
1.7505e-10	0.302036	0.626	0.565	2.57306e-06	2	Cpt2
2.12369e-07	0.30181	0.557	0.505	0.00312162	2	Baz2a
1.04006e-18	0.301343	0.322	0.114	1.52879e-14	2	Cspg5
5.40892e-10	0.301341	0.851	0.865	7.95058e-06	2	Rab10
2.23071e-17	0.301117	0.368	0.155	3.27892e-13	2	Gabbr1
2.01889e-07	0.300791	0.724	0.76	0.00296757	2	Lsm1
3.77784e-09	0.300787	0.58	0.511	5.55305e-05	2	Anks4b
4.69978e-08	0.30075	0.46	0.365	0.000690821	2	Snx10
6.07203e-08	0.300262	0.655	0.67	0.000892527	2	Ppp2r2d
6.54024e-11	0.300234	0.989	0.964	9.61349e-07	2	Dad1
1.81028e-08	0.30008	0.902	0.899	0.000266094	2	Lamtor1
6.33261e-07	0.299962	0.891	0.896	0.0093083	2	Polr2k
1.05552e-09	0.299944	0.5	0.393	1.55151e-05	2	Rabgap1
3.79968e-09	0.299909	0.736	0.734	5.58515e-05	2	Nipbl
2.29764e-10	0.299835	0.351	0.196	3.3773e-06	2	Tmem164
3.71055e-07	0.299494	0.661	0.684	0.00545413	2	Trappc3
3.50251e-09	0.299473	0.649	0.605	5.14834e-05	2	Fat1
1.66329e-07	0.299235	0.575	0.545	0.00244486	2	Wdfy1
4.44507e-13	0.298767	0.333	0.151	6.53381e-09	2	Ifi27
2.10786e-11	0.298608	0.776	0.761	3.09834e-07	2	Tmem50a
1.21767e-53	0.29806	0.282	0.032	1.78985e-49	2	Lncpint
5.60961e-09	0.297939	0.483	0.382	8.24556e-05	2	Zfp655
1.88247e-12	0.297878	0.402	0.233	2.76704e-08	2	Lrrc75a
7.48094e-15	0.297855	0.425	0.228	1.09962e-10	2	Slc35a5
2.21728e-46	0.297774	0.333	0.053	3.25918e-42	2	Golga7b
3.30682e-06	0.297712	0.649	0.687	0.0486069	2	Tnks2
9.5973e-08	0.297709	0.759	0.771	0.00141071	2	Puf60
1.26516e-09	0.297516	0.615	0.564	1.85966e-05	2	Lrp6
4.0888e-11	0.297338	0.575	0.47	6.01012e-07	2	Ist1
3.55464e-09	0.296906	0.517	0.417	5.22496e-05	2	Coq10b
3.0405e-66	0.296901	0.253	0.017	4.46924e-62	2	1810006J02Rik
3.20874e-08	0.296887	0.477	0.384	0.000471653	2	Ccnt2
8.51298e-14	0.296818	0.471	0.294	1.25132e-09	2	Hdac4
3.79731e-10	0.296518	0.414	0.26	5.58166e-06	2	1500015A07Rik
8.13486e-14	0.296475	0.287	0.116	1.19574e-09	2	Tifa
1.12275e-06	0.296438	0.569	0.566	0.0165034	2	Klhl9
1.64482e-17	0.29601	0.322	0.117	2.41772e-13	2	Tmem158
5.17673e-13	0.295422	0.374	0.196	7.60927e-09	2	Fam20a
2.16756e-09	0.295226	0.77	0.793	3.1861e-05	2	Sin3b
2.04798e-09	0.295221	0.477	0.362	3.01033e-05	2	Fto
1.31092e-07	0.295137	0.575	0.55	0.00192692	2	Stx4a
2.34894e-07	0.29507	0.684	0.716	0.0034527	2	Elf1
6.12639e-38	0.294715	0.328	0.064	9.00518e-34	2	Plppr2
2.15439e-19	0.294562	0.672	0.472	3.16674e-15	2	Apoc3
8.81749e-11	0.294537	0.833	0.842	1.29608e-06	2	Gpa33
5.58811e-09	0.294491	0.764	0.752	8.21396e-05	2	Reep5
9.19611e-09	0.294394	0.586	0.546	0.000135174	2	Sec23b
2.16579e-36	0.294283	0.391	0.093	3.1835e-32	2	Tpst1
3.15923e-09	0.294212	0.534	0.44	4.64375e-05	2	Scarb1
1.47831e-06	0.294141	0.563	0.563	0.0217297	2	Tmem55b
2.73972e-09	0.293811	0.874	0.857	4.02712e-05	2	Fads1
3.15423e-08	0.293758	0.546	0.477	0.00046364	2	Tbc1d20
1.31164e-42	0.293653	0.276	0.038	1.92797e-38	2	Sobp
8.87498e-08	0.293582	0.58	0.549	0.00130453	2	Ankrd13a
1.30102e-07	0.293561	0.615	0.599	0.00191237	2	Safb2
2.4453e-12	0.293414	0.437	0.269	3.59434e-08	2	Ano10
5.98617e-10	0.293309	0.787	0.8	8.79908e-06	2	Tmem160
3.2614e-10	0.293221	0.54	0.432	4.79393e-06	2	Cpsf7
1.05066e-11	0.293216	0.5	0.344	1.54437e-07	2	Slc17a5
1.69643e-12	0.293103	0.402	0.227	2.49358e-08	2	Flot2
5.90741e-15	0.293018	0.431	0.23	8.68331e-11	2	Zfp329
3.72711e-12	0.292925	0.862	0.832	5.47848e-08	2	Rnf10
7.64129e-09	0.292853	0.724	0.731	0.000112319	2	Trappc2l
1.14897e-76	0.292679	0.253	0.014	1.68887e-72	2	Nrg1
1.04599e-42	0.292573	0.167	0.012	1.5375e-38	2	Alox15
2.39198e-08	0.29242	0.856	0.902	0.000351597	2	Vamp8
8.15818e-14	0.291845	0.356	0.168	1.19917e-09	2	Gatsl2
3.61425e-07	0.291828	0.46	0.375	0.00531259	2	Dhrs11
1.06622e-13	0.291806	0.333	0.156	1.56724e-09	2	Atxn7l1
4.32815e-07	0.291708	0.839	0.89	0.00636194	2	Pgrmc1
2.08992e-14	0.29152	0.351	0.165	3.07198e-10	2	Pla2g6
8.81872e-111	0.291346	0.293	0.01	1.29626e-106	2	A4galt
2.37418e-07	0.291238	0.523	0.463	0.0034898	2	Ppme1
5.47754e-07	0.291125	0.54	0.497	0.00805143	2	Zfp638
2.35183e-54	0.291053	0.328	0.043	3.45695e-50	2	Trim62
2.87169e-09	0.29085	0.592	0.542	4.2211e-05	2	Asna1
2.90295e-09	0.29042	0.5	0.399	4.26704e-05	2	Tmem87b
2.22756e-06	0.29019	0.655	0.691	0.0327429	2	Usp15
2.14723e-09	0.290066	0.408	0.264	3.15621e-05	2	Trim44
4.53903e-07	0.289896	0.701	0.765	0.00667192	2	Jagn1
1.15996e-07	0.28989	0.339	0.217	0.00170503	2	Zbtb2
2.29066e-13	0.289677	0.431	0.249	3.36704e-09	2	Samd10
3.72976e-08	0.289658	0.661	0.682	0.000548237	2	Setd3
1.18835e-11	0.289342	0.753	0.701	1.74675e-07	2	Yipf1
3.35244e-07	0.289168	0.799	0.857	0.00492775	2	Mcl1
1.06649e-11	0.289085	0.471	0.31	1.56764e-07	2	Hipk3
3.17151e-06	0.28907	0.466	0.412	0.0466181	2	Ripk1
1.09739e-06	0.288727	0.667	0.685	0.0161306	2	Pds5a
3.74526e-07	0.288716	0.598	0.571	0.00550515	2	Pycr2
1.02269e-11	0.288255	0.454	0.297	1.50325e-07	2	Specc1l
2.07584e-10	0.287694	0.73	0.719	3.05128e-06	2	D17Wsu92e
5.70668e-08	0.287552	0.483	0.401	0.000838824	2	Tbk1
5.81841e-08	0.28746	0.736	0.757	0.000855248	2	Tmem183a
2.7149e-19	0.287296	0.431	0.195	3.99063e-15	2	Tspan17
4.96616e-32	0.287131	0.224	0.035	7.29975e-28	2	B630019K06Rik
1.07231e-07	0.286971	0.5	0.421	0.00157618	2	Ncoa1
2.67799e-07	0.28691	0.563	0.539	0.00393638	2	2510039O18Rik
2.43159e-06	0.286785	0.431	0.365	0.035742	2	Dennd6a
6.77315e-08	0.28658	0.356	0.233	0.000995586	2	Prkx
5.79707e-09	0.28649	0.431	0.314	8.52112e-05	2	Cwc25
3.41068e-08	0.28622	0.856	0.892	0.000501335	2	Ap2s1
2.92664e-08	0.286174	0.931	0.928	0.000430187	2	Chmp2a
7.17485e-69	0.286157	0.27	0.02	1.05463e-64	2	Plcl1
4.04386e-10	0.285808	0.672	0.61	5.94407e-06	2	Igsf23
1.50286e-17	0.285739	0.408	0.188	2.20906e-13	2	Trim56
1.66885e-06	0.285293	0.621	0.621	0.0245304	2	Kansl1
1.59352e-42	0.28515	0.259	0.033	2.34231e-38	2	Lrrc10b
1.98808e-10	0.284938	0.598	0.502	2.92228e-06	2	Poldip3
3.68433e-14	0.284922	0.454	0.264	5.4156e-10	2	Dcaf5
2.66112e-64	0.284743	0.218	0.012	3.91158e-60	2	Neto1
1.63379e-09	0.28465	0.655	0.613	2.40151e-05	2	Gtf2h1
1.1239e-09	0.284426	0.431	0.286	1.65203e-05	2	Myo1b
1.4115e-07	0.284398	0.408	0.31	0.00207477	2	Tbc1d17
1.519e-09	0.284372	0.454	0.322	2.23277e-05	2	Zfp451
4.3427e-13	0.284328	0.477	0.306	6.38333e-09	2	Btbd9
3.37019e-07	0.284253	0.575	0.559	0.00495385	2	Dcbld1
8.30808e-26	0.284099	0.333	0.097	1.2212e-21	2	Gnb5
7.23347e-11	0.284094	0.626	0.536	1.06325e-06	2	Msl1
2.96511e-07	0.284075	0.626	0.629	0.00435842	2	Amfr
9.52518e-08	0.284033	0.902	0.928	0.00140011	2	Brk1
4.70938e-07	0.283987	0.529	0.461	0.00692232	2	Tcf4
1.64787e-08	0.283966	0.839	0.86	0.00024222	2	Larp4
1.70376e-11	0.283704	0.994	0.967	2.50436e-07	2	Rbx1
9.23608e-18	0.283704	0.391	0.157	1.35761e-13	2	Cst6
1.61823e-06	0.283688	0.477	0.408	0.0237863	2	Tns3
6.8574e-07	0.283458	0.42	0.332	0.0100797	2	Cdcp1
9.21204e-11	0.283418	0.414	0.264	1.35408e-06	2	Adprm
1.58818e-10	0.283242	0.534	0.425	2.33446e-06	2	Hs2st1
1.21642e-10	0.283222	0.54	0.436	1.78801e-06	2	Sacm1l
1.90826e-08	0.282889	0.42	0.303	0.000280494	2	Phkg2
1.85174e-22	0.282858	0.322	0.102	2.72188e-18	2	Sik1
3.72398e-14	0.282514	0.368	0.181	5.47387e-10	2	Tcta
1.68884e-11	0.282451	0.414	0.251	2.48242e-07	2	F8a
2.1376e-07	0.282407	0.483	0.413	0.00314205	2	Carmil1
1.95526e-06	0.28238	0.782	0.818	0.0287404	2	Itga6
4.324e-07	0.282359	0.54	0.5	0.00635584	2	Tprgl
5.03416e-08	0.28231	0.839	0.88	0.000739971	2	Caprin1
1.28922e-07	0.282095	0.557	0.523	0.00189503	2	Cdc42se1
1.76422e-28	0.281909	0.316	0.077	2.59322e-24	2	Fyn
9.99938e-08	0.281795	0.506	0.422	0.00146981	2	Cstf3
5.29461e-12	0.281502	0.397	0.227	7.78255e-08	2	Dnajb2
9.92118e-10	0.281154	0.782	0.779	1.45831e-05	2	Impa1
5.87556e-07	0.281149	0.661	0.672	0.00863649	2	Fyttd1
6.11445e-19	0.281043	0.316	0.113	8.98763e-15	2	Impact
4.50306e-78	0.280392	0.19	0.005	6.61904e-74	2	Pcdh9
7.4493e-08	0.280335	0.586	0.56	0.00109497	2	Arl2
2.14738e-06	0.280251	0.471	0.411	0.0315643	2	Slc33a1
1.37319e-22	0.280127	0.276	0.072	2.01845e-18	2	Dync2h1
1.20629e-32	0.28009	0.299	0.062	1.77313e-28	2	Arhgap26
2.9911e-07	0.280007	0.483	0.398	0.00439662	2	Fam84b
5.42033e-09	0.279994	0.489	0.377	7.96735e-05	2	D5Ertd579e
1.62439e-48	0.279961	0.299	0.039	2.3877e-44	2	Fam105a
3.37641e-12	0.279602	0.989	0.971	4.96298e-08	2	Arf1
1.19922e-08	0.279431	0.443	0.312	0.000176273	2	Dopey2
2.43664e-12	0.278685	0.385	0.214	3.58162e-08	2	Ppp1r9b
3.17271e-11	0.278456	0.46	0.294	4.66356e-07	2	Tecpr1
3.19171e-08	0.27836	0.649	0.641	0.000469149	2	R3hdm4
2.38588e-18	0.278357	0.333	0.125	3.50701e-14	2	Lbh
2.86916e-22	0.278337	0.339	0.108	4.21738e-18	2	Tbc1d8
9.50192e-11	0.278132	0.379	0.227	1.39669e-06	2	Gpt
2.4824e-06	0.277887	0.902	0.94	0.0364888	2	Ppp2ca
4.20291e-08	0.277823	0.534	0.439	0.000617786	2	Ank
6.79488e-12	0.277567	0.408	0.236	9.98779e-08	2	Tmx4
6.04803e-25	0.277415	0.195	0.033	8.89e-21	2	H1fx
3.13372e-06	0.277113	0.77	0.801	0.0460625	2	Ube3a
1.42313e-12	0.276978	0.351	0.175	2.09186e-08	2	Chpf
3.17824e-48	0.276921	0.207	0.018	4.67169e-44	2	Cidea
1.27943e-06	0.276732	0.54	0.508	0.0188063	2	Mepce
2.45468e-09	0.276704	0.437	0.308	3.60814e-05	2	Mbd6
9.71977e-09	0.276393	0.236	0.111	0.000142871	2	Milr1
5.13646e-07	0.276391	0.799	0.81	0.00755009	2	Dhx9
3.14763e-96	0.276107	0.178	0.001	4.62671e-92	2	Atp6v1c2
5.33347e-46	0.276032	0.299	0.042	7.83967e-42	2	Srrm3
2.88887e-07	0.275738	0.517	0.454	0.00424635	2	Mllt3
3.28417e-08	0.275261	0.552	0.492	0.00048274	2	Rnf181
8.21965e-11	0.275081	0.5	0.361	1.20821e-06	2	Fam193a
6.74133e-08	0.275014	0.546	0.474	0.000990908	2	Kmt5b
2.25667e-06	0.274894	0.431	0.359	0.0331708	2	Phf20
2.00137e-07	0.274742	0.534	0.48	0.00294181	2	Rlf
5.39416e-07	0.274682	0.632	0.621	0.00792888	2	Klf13
9.73899e-24	0.274609	0.276	0.067	1.43153e-19	2	A2ml1
1.69992e-09	0.274411	0.385	0.242	2.49871e-05	2	Zfp398
7.87505e-10	0.274323	0.81	0.808	1.15755e-05	2	Ogdh
2.95162e-23	0.274034	0.287	0.075	4.33859e-19	2	Gfod1
1.10932e-13	0.273695	0.345	0.164	1.63059e-09	2	Dtnb
3.9396e-08	0.273656	0.506	0.425	0.000579082	2	Ppp6r1
7.41909e-24	0.273338	0.385	0.132	1.09053e-19	2	Gk
4.69225e-07	0.273038	0.845	0.85	0.00689713	2	Prdx3
1.15192e-07	0.273006	0.862	0.866	0.00169321	2	Gclm
1.94516e-79	0.272878	0.236	0.01	2.85919e-75	2	Wif1
2.57734e-17	0.272501	0.379	0.138	3.78844e-13	2	Gm609
1.0653e-09	0.272308	0.92	0.928	1.56588e-05	2	Slc25a39
3.28791e-06	0.271899	0.563	0.555	0.0483289	2	Cand1
1.66682e-35	0.27171	0.178	0.019	2.45006e-31	2	Tmem252
8.65065e-10	0.271634	0.408	0.27	1.27156e-05	2	Retreg3
1.72159e-06	0.271629	0.466	0.388	0.0253056	2	Ldb1
1.7247e-12	0.271484	0.385	0.211	2.53514e-08	2	Phf2
5.53363e-57	0.271478	0.247	0.021	8.13388e-53	2	Nuak1
2.67407e-09	0.271455	0.339	0.197	3.93062e-05	2	Wipf1
7.92516e-09	0.271273	0.437	0.312	0.000116492	2	Zfp740
1.04132e-08	0.271258	0.626	0.586	0.000153064	2	Psme4
6.59295e-08	0.271223	0.603	0.572	0.000969097	2	Ninj1
6.79181e-07	0.270748	0.902	0.922	0.00998329	2	Hnrnpdl
8.49355e-14	0.270739	0.322	0.138	1.24847e-09	2	Micu3
1.36735e-09	0.270725	0.534	0.428	2.00986e-05	2	Mon2
1.16951e-07	0.270639	0.759	0.768	0.00171906	2	Cript
1.61048e-08	0.270567	0.328	0.194	0.000236725	2	Gdap10
1.17464e-06	0.270465	0.632	0.645	0.0172661	2	Abi1
6.72263e-08	0.270442	0.856	0.851	0.00098816	2	Pbrm1
5.37422e-15	0.269979	0.356	0.159	7.89957e-11	2	Creb3l2
9.56119e-07	0.269845	0.851	0.849	0.014054	2	Pcnp
5.31633e-08	0.26968	0.615	0.584	0.000781448	2	Bad
6.38121e-08	0.269604	0.362	0.243	0.000937974	2	Sowahb
2.75667e-07	0.269427	0.494	0.42	0.00405204	2	Akap13
7.30167e-08	0.269364	0.42	0.314	0.00107327	2	Pgpep1
1.42698e-08	0.269321	0.466	0.352	0.000209752	2	Tnks
2.77895e-14	0.2693	0.293	0.118	4.08479e-10	2	Akap17b
3.04603e-06	0.268896	0.517	0.488	0.0447737	2	Yipf6
5.79753e-08	0.268597	0.494	0.405	0.000852179	2	Zmym2
1.08793e-19	0.268539	0.322	0.111	1.59915e-15	2	Ccdc120
1.87147e-09	0.267775	0.362	0.216	2.75087e-05	2	Bcr
4.0759e-13	0.26767	0.299	0.128	5.99116e-09	2	S100pbp
9.6285e-13	0.267125	0.345	0.166	1.41529e-08	2	Hspa2
1.30119e-07	0.267001	0.994	0.971	0.00191262	2	Ubl5
2.28494e-06	0.266899	0.408	0.316	0.0335863	2	Far1
3.16718e-06	0.266862	0.603	0.614	0.0465544	2	Afg3l2
3.18218e-08	0.266823	0.397	0.274	0.000467749	2	Atg9a
4.199e-07	0.266751	0.69	0.718	0.00617211	2	Ganab
1.68972e-08	0.266549	0.385	0.255	0.000248372	2	Nt5dc2
1.17105e-06	0.266423	0.615	0.62	0.0172132	2	Jmjd6
1.59207e-08	0.266258	0.534	0.457	0.000234018	2	Sh3glb2
4.90669e-36	0.26611	0.356	0.074	7.21235e-32	2	Cxxc4
1.18027e-08	0.266094	0.856	0.87	0.000173488	2	Cenpb
7.65301e-07	0.265712	0.667	0.674	0.0112492	2	Yipf4
4.49732e-09	0.265675	0.431	0.289	6.61061e-05	2	Ell2
2.0422e-11	0.265272	0.316	0.153	3.00183e-07	2	Sgsm1
1.48908e-84	0.265144	0.264	0.013	2.18879e-80	2	Rcan2
2.12959e-82	0.264692	0.259	0.013	3.13028e-78	2	AC126280.1
4.05526e-09	0.264609	0.897	0.918	5.96082e-05	2	Fuca1
1.0225e-08	0.264503	0.489	0.386	0.000150297	2	Tex264
4.42098e-07	0.264397	0.345	0.234	0.0064984	2	Uvrag
8.77708e-92	0.264389	0.218	0.005	1.29014e-87	2	Prr33
1.16144e-06	0.264376	0.586	0.573	0.017072	2	Laptm4b
2.41697e-07	0.26414	0.747	0.779	0.00355271	2	Prr13
4.16253e-10	0.263982	0.46	0.316	6.11851e-06	2	Zzef1
5.10456e-17	0.263727	0.31	0.113	7.5032e-13	2	Nsmf
1.5846e-69	0.263538	0.299	0.025	2.32921e-65	2	Zfp92
1.19804e-06	0.263505	0.529	0.482	0.01761	2	Itfg1
1.44431e-38	0.26338	0.236	0.03	2.12298e-34	2	Rora
1.94787e-28	0.263341	0.293	0.061	2.86317e-24	2	Plod2
8.72711e-16	0.262902	0.316	0.125	1.2828e-11	2	Gm45871
9.4634e-11	0.262589	0.81	0.779	1.39102e-06	2	Snd1
1.59032e-07	0.262579	0.856	0.888	0.00233761	2	Surf4
8.91985e-10	0.262463	0.718	0.706	1.31113e-05	2	Rbm42
3.21277e-15	0.262096	0.305	0.117	4.72245e-11	2	Bcam
1.26937e-15	0.262032	0.379	0.176	1.86585e-11	2	Ror2
1.18267e-08	0.261775	0.563	0.485	0.000173841	2	5031425E22Rik
5.44971e-35	0.261592	0.253	0.04	8.01053e-31	2	Map9
2.98858e-06	0.260751	0.661	0.7	0.0439291	2	Grtp1
1.86665e-19	0.260747	0.316	0.11	2.74379e-15	2	Klhl25
2.01932e-08	0.260733	0.776	0.799	0.00029682	2	Huwe1
1.62296e-06	0.260578	0.385	0.291	0.0238559	2	Tollip
1.21891e-07	0.260019	0.966	0.949	0.00179168	2	Slc25a1
7.23548e-27	0.259965	0.316	0.075	1.06354e-22	2	Unc5a
1.87251e-07	0.259883	0.299	0.179	0.0027524	2	Zfp612
1.47632e-06	0.259646	0.563	0.559	0.0217004	2	Map2k1
7.55283e-49	0.259319	0.264	0.03	1.11019e-44	2	1110032F04Rik
1.85961e-22	0.259197	0.328	0.101	2.73344e-18	2	Limd2
2.90146e-07	0.259089	0.517	0.452	0.00426486	2	Ppp2r5e
1.61643e-06	0.259077	0.523	0.491	0.0237599	2	Strn4
3.12468e-06	0.259011	0.5	0.44	0.0459297	2	Gmppa
6.66647e-10	0.258867	0.42	0.274	9.79905e-06	2	Fam160b1
1.45301e-22	0.258835	0.316	0.091	2.13578e-18	2	Creb3l1
5.55198e-08	0.258831	0.5	0.405	0.000816086	2	Zmat3
7.30608e-11	0.258691	0.374	0.213	1.07392e-06	2	Mtmr6
4.94892e-07	0.258329	0.477	0.4	0.00727442	2	2900026A02Rik
1.37884e-09	0.258254	0.414	0.277	2.02675e-05	2	Ralgds
5.31945e-12	0.257865	1	0.978	7.81906e-08	2	Clta
1.10558e-11	0.257678	0.385	0.216	1.62509e-07	2	Hsdl1
2.58648e-07	0.257419	0.684	0.706	0.00380186	2	Csnk1g3
[truncated: 39 more rows]

## Sheet: cluster3
p_val	avg_log2FC	pct.1	pct.2	p_val_adj	cluster	gene
4.28735e-54	0.942919	1	0.747	6.30197e-50	3	Ube2c
1.65385e-61	0.770361	0.992	0.594	2.43099e-57	3	Cenpa
1.0094e-68	0.658551	0.968	0.524	1.48372e-64	3	Ccnb2
1.02236e-40	0.624966	0.992	0.89	1.50277e-36	3	Arl6ip1
4.37037e-37	0.605822	1	0.97	6.42401e-33	3	Tubb4b
2.34295e-46	0.554498	0.948	0.515	3.4439e-42	3	Cdc20
7.47736e-32	0.528626	1	0.78	1.0991e-27	3	Cps1
7.39874e-51	0.52308	0.98	0.496	1.08754e-46	3	Ccnb1
6.237e-37	0.519235	1	0.975	9.16777e-33	3	Hmgb1
9.34025e-36	0.509191	1	0.632	1.37292e-31	3	Cdca3
4.38727e-59	0.5018	0.96	0.482	6.44885e-55	3	Knstrn
7.44804e-23	0.458699	0.996	0.654	1.09479e-18	3	Birc5
3.91983e-17	0.457138	0.245	0.082	5.76176e-13	3	Olfm4
1.58153e-37	0.454319	0.984	0.657	2.32469e-33	3	Cenpw
5.22316e-25	0.450985	1	0.807	7.67753e-21	3	Cks2
7.21867e-57	0.450783	0.904	0.389	1.06107e-52	3	Cdkn3
1.20277e-32	0.449697	1	0.892	1.76795e-28	3	Nucks1
3.96982e-25	0.44559	0.996	0.811	5.83524e-21	3	Slc12a2
3.51861e-30	0.441143	1	0.996	5.17201e-26	3	Npm1
6.66915e-37	0.439899	0.996	0.922	9.80298e-33	3	Hdgf
1.06687e-33	0.438579	1	0.765	1.5682e-29	3	Lsm5
2.77233e-33	0.425276	1	0.963	4.07504e-29	3	Ptms
1.47169e-29	0.417641	1	0.991	2.16324e-25	3	Rpl22l1
2.28945e-32	0.404118	0.988	0.79	3.36526e-28	3	Npm3
5.79349e-33	0.395803	1	0.961	8.51585e-29	3	Dynll1
8.51166e-31	0.395325	1	1	1.25113e-26	3	Rpl12
2.45823e-34	0.394871	1	0.999	3.61335e-30	3	Rpl3
1.28405e-07	0.389854	0.908	0.784	0.00188743	3	Itln1
6.92859e-36	0.3853	1	1	1.01843e-31	3	Rps11
4.36874e-29	0.382779	0.936	0.628	6.42162e-25	3	Lgr5
3.48927e-27	0.379725	0.992	0.834	5.12888e-23	3	Rnaseh2c
7.38306e-40	0.376796	1	1	1.08524e-35	3	Rps15a
3.69758e-15	0.374645	0.843	0.609	5.43508e-11	3	Arhgdig
4.2424e-13	0.372968	1	0.927	6.2359e-09	3	Tubb5
6.42425e-26	0.372909	1	0.998	9.443e-22	3	Eef1b2
4.0549e-19	0.36931	0.992	0.865	5.9603e-15	3	Pycard
2.55157e-30	0.367696	0.968	0.637	3.75056e-26	3	Cks1b
1.45411e-19	0.367097	1	0.787	2.13739e-15	3	Jaml
2.86967e-20	0.367041	1	0.985	4.21812e-16	3	Hspe1
5.60634e-22	0.366028	0.775	0.447	8.24076e-18	3	Clca3b
4.8637e-29	0.363837	1	1	7.14915e-25	3	Rps4x
1.82907e-22	0.363292	0.98	0.861	2.68855e-18	3	Tuba1c
7.97241e-23	0.363001	0.996	0.89	1.17186e-18	3	Ifitm2
1.06928e-19	0.361105	1	1	1.57173e-15	3	Rps2
1.07435e-20	0.358299	1	0.859	1.57919e-16	3	Nhp2
3.03751e-25	0.354331	1	0.903	4.46484e-21	3	Lsm4
5.06042e-35	0.353827	1	1	7.43831e-31	3	Rps8
2.96833e-18	0.351575	1	1	4.36315e-14	3	Ptma
8.90354e-29	0.351104	1	1	1.30873e-24	3	Rpl10a
5.48917e-19	0.350878	1	0.893	8.06853e-15	3	Tomm5
8.58458e-37	0.349572	1	0.997	1.26185e-32	3	Epcam
1.07031e-22	0.34775	0.98	0.82	1.57325e-18	3	Pdcd4
4.95063e-22	0.347642	1	0.978	7.27693e-18	3	Set
3.2678e-25	0.346975	1	0.99	4.80334e-21	3	Eef1g
1.5807e-26	0.346892	0.912	0.591	2.32347e-22	3	Hmgcs2
2.18769e-27	0.345505	1	1	3.21569e-23	3	Rps3
4.24916e-25	0.345124	0.976	0.822	6.24584e-21	3	Ddx39
1.02687e-31	0.342903	1	0.989	1.50939e-27	3	Atp5g2
1.58567e-23	0.342854	0.984	0.596	2.33078e-19	3	Cdca8
1.1711e-29	0.342173	1	0.999	1.72141e-25	3	Rps7
5.7325e-26	0.338995	1	1	8.4262e-22	3	Rps20
4.58273e-24	0.338207	0.988	0.738	6.73615e-20	3	Lsm3
1.07475e-28	0.336763	1	1	1.57977e-24	3	Rpl15
2.90341e-29	0.336734	1	0.997	4.26773e-25	3	Naca
3.4404e-31	0.336701	1	0.999	5.05704e-27	3	Rpl7
8.84038e-26	0.335413	1	1	1.29945e-21	3	Rplp0
1.20913e-23	0.334241	1	1	1.7773e-19	3	Rpsa
1.53398e-29	0.334204	1	1	2.2548e-25	3	Rpl32
1.10889e-24	0.331028	1	1	1.62996e-20	3	Rpl9
8.06529e-21	0.330908	1	1	1.18552e-16	3	Rps18
1.86656e-20	0.328448	1	0.957	2.74366e-16	3	Ube2s
6.03271e-30	0.326173	1	1	8.86749e-26	3	Rps27a
3.17976e-36	0.325953	1	1	4.67394e-32	3	Rpl23
2.3346e-31	0.324169	1	0.999	3.43162e-27	3	Rpl30
5.15444e-26	0.323777	1	0.997	7.57651e-22	3	Rpl23a
2.36354e-20	0.322503	0.968	0.766	3.47417e-16	3	Bub3
3.76872e-16	0.320302	0.992	0.851	5.53964e-12	3	Aldh1b1
1.65758e-18	0.319485	1	1	2.43647e-14	3	Rplp1
1.8766e-19	0.319215	1	0.996	2.75841e-15	3	Rpl36a
4.86394e-19	0.318304	1	0.834	7.1495e-15	3	Acot1
1.5981e-29	0.317642	1	1	2.34904e-25	3	Rps9
4.65499e-22	0.317262	1	1	6.84237e-18	3	Rps17
1.6884e-34	0.317008	1	1	2.48177e-30	3	Rpl21
9.04554e-23	0.31684	0.996	0.961	1.3296e-18	3	Jpt1
1.03699e-22	0.315145	0.996	0.852	1.52427e-18	3	Emg1
4.30536e-30	0.315128	1	1	6.32845e-26	3	Rpl8
9.17358e-28	0.314706	1	1	1.34842e-23	3	Rpl27a
9.115e-30	0.313569	1	1	1.33981e-25	3	Rpl28
3.55323e-17	0.312562	0.992	0.774	5.2229e-13	3	Smoc2
1.41471e-26	0.311916	0.98	0.744	2.07948e-22	3	Cd9
2.62803e-22	0.311417	1	0.993	3.86295e-18	3	Pabpc1
1.27545e-17	0.311322	1	0.999	1.87478e-13	3	Rpl39
4.79427e-23	0.309901	1	1	7.0471e-19	3	Rpl13
2.40454e-17	0.307917	0.996	0.901	3.53443e-13	3	H2afv
1.24428e-25	0.307618	0.984	0.733	1.82897e-21	3	Add3
7.6821e-22	0.305551	0.984	0.868	1.12919e-17	3	Sltm
9.77499e-33	0.305236	1	1	1.43683e-28	3	Rpl35a
7.61864e-19	0.305045	0.98	0.706	1.11986e-14	3	Otc
6.38846e-21	0.304125	1	1	9.3904e-17	3	Rack1
4.07728e-25	0.304001	1	1	5.9932e-21	3	Rpl18a
4.23176e-25	0.303387	1	1	6.22027e-21	3	Rpl17
2.80256e-20	0.302171	1	0.999	4.11948e-16	3	Rpl14
5.13101e-19	0.301729	1	1	7.54208e-15	3	Rps19
1.45471e-23	0.3013	1	0.998	2.13828e-19	3	Rps25
8.91941e-22	0.301218	1	1	1.31106e-17	3	Rps5
3.98428e-23	0.299645	1	0.922	5.85649e-19	3	Ppp1r14b
1.256e-15	0.29963	0.992	0.807	1.84619e-11	3	Ccdc34
1.2067e-31	0.299539	1	1	1.77372e-27	3	Rps3a1
2.48538e-20	0.298605	0.988	0.801	3.65326e-16	3	Nudcd2
1.09321e-26	0.298138	0.968	0.75	1.60691e-22	3	Hp1bp3
1.02576e-22	0.298091	1	0.998	1.50776e-18	3	Rpl29
6.81617e-20	0.29781	0.996	0.904	1.00191e-15	3	G3bp1
6.94544e-18	0.29747	1	0.961	1.02091e-13	3	Snrpf
1.05721e-16	0.295819	1	0.998	1.55399e-12	3	Rpl22
1.02224e-16	0.295578	1	0.978	1.50258e-12	3	Ran
1.12508e-28	0.29467	1	1	1.65375e-24	3	Eef1a1
5.24466e-20	0.294451	0.964	0.75	7.70913e-16	3	Snrpa1
2.15897e-21	0.29252	0.976	0.711	3.17347e-17	3	Hmgb3
4.24084e-24	0.29229	1	1	6.2336e-20	3	Rps10
5.09115e-22	0.29168	1	1	7.48349e-18	3	Rps23
2.77845e-17	0.290151	0.984	0.826	4.08404e-13	3	Sdc4
9.57438e-24	0.289793	1	0.984	1.40734e-19	3	Btf3
7.19107e-13	0.289428	0.912	0.661	1.05702e-08	3	Rgcc
1.58893e-18	0.288236	0.98	0.721	2.33557e-14	3	Lyar
1.00063e-17	0.287716	0.98	0.805	1.47083e-13	3	Nfib
2.6002e-23	0.286724	1	1	3.82204e-19	3	Rpl18
1.15269e-21	0.286052	1	0.999	1.69434e-17	3	Rps13
9.90044e-16	0.285961	0.972	0.77	1.45527e-11	3	Ociad2
9.13234e-14	0.28542	0.936	0.629	1.34236e-09	3	Cdk1
2.04259e-24	0.285347	0.956	0.644	3.00241e-20	3	Exosc8
1.7974e-28	0.284134	1	0.999	2.64199e-24	3	Rpl34
1.01445e-16	0.282037	1	0.925	1.49115e-12	3	Serinc3
3.68266e-24	0.281957	1	1	5.41314e-20	3	Rps16
9.29863e-20	0.281471	0.996	0.946	1.36681e-15	3	Ndufa5
5.74055e-18	0.281451	0.992	0.868	8.43803e-14	3	Sf3b5
2.06649e-10	0.280071	1	0.961	3.03753e-06	3	Hspd1
2.9812e-27	0.279295	0.94	0.466	4.38207e-23	3	Nusap1
1.34939e-17	0.278679	0.972	0.69	1.98347e-13	3	Pdss1
8.55368e-12	0.277619	0.976	0.783	1.25731e-07	3	Hes1
5.32922e-23	0.276821	1	0.999	7.83342e-19	3	Rpl24
1.75329e-13	0.276624	1	0.998	2.57716e-09	3	Rps6
3.67889e-15	0.276436	1	1	5.4076e-11	3	Rps12
8.95512e-19	0.274241	0.98	0.74	1.31631e-14	3	Lsm2
2.70745e-16	0.271944	0.992	0.907	3.97969e-12	3	Srsf7
5.66086e-23	0.27137	0.944	0.632	8.3209e-19	3	Selenoh
1.89634e-18	0.270483	1	0.969	2.78743e-14	3	Hnrnpa0
1.31762e-17	0.270382	0.992	0.929	1.93677e-13	3	Uqcrc2
5.06911e-22	0.269712	1	0.999	7.45109e-18	3	Rpl11
1.34323e-23	0.267603	1	1	1.97441e-19	3	Rps24
2.6612e-20	0.267236	0.996	0.953	3.91169e-16	3	Park7
1.08981e-21	0.266181	0.823	0.491	1.60191e-17	3	Kctd14
7.61006e-18	0.266119	1	0.998	1.1186e-13	3	Rpl5
3.11765e-14	0.265957	1	0.97	4.58263e-10	3	Hnrnpa1
2.26995e-11	0.265335	1	0.99	3.3366e-07	3	Ncl
1.35795e-18	0.262204	0.876	0.591	1.99605e-14	3	Cdk6
1.14682e-19	0.261288	0.952	0.679	1.68572e-15	3	Fam136a
4.56089e-14	0.260674	0.972	0.755	6.70405e-10	3	Hsd17b13
5.66745e-08	0.259847	1	0.915	0.000833058	3	Hmgb2
1.4568e-14	0.259529	0.984	0.852	2.14135e-10	3	Bzw2
4.74631e-16	0.259104	1	0.919	6.9766e-12	3	Banf1
3.94765e-14	0.257983	0.936	0.69	5.80264e-10	3	Irf8
1.1616e-13	0.257763	0.972	0.854	1.70743e-09	3	Rsl1d1
3.17424e-19	0.257073	0.972	0.737	4.66581e-15	3	Ebna1bp2
6.87789e-10	0.255123	1	0.87	1.01098e-05	3	C1qbp
7.35923e-18	0.25485	1	0.998	1.08173e-13	3	Rpl4
2.49338e-11	0.251224	1	0.994	3.66502e-07	3	H2afz
7.20453e-22	0.25076	1	1	1.05899e-17	3	Rpl6
1.06376e-17	0.250693	0.988	0.863	1.56362e-13	3	Snx6

## Sheet: cluster4
p_val	avg_log2FC	pct.1	pct.2	p_val_adj	cluster	gene
2.64938e-89	3.41415	0.76	0.262	3.89433e-85	4	Tac1
0	3.22616	0.798	0.022	0	4	Neurog3
2.23945e-100	3.08482	0.979	0.739	3.29176e-96	4	Chgb
4.12216e-233	2.71414	0.991	0.156	6.05916e-229	4	Insm1
5.48149e-183	2.64703	0.918	0.16	8.05724e-179	4	Clps
6.27866e-132	2.60495	0.674	0.102	9.229e-128	4	Tph1
4.61888e-213	2.48724	0.897	0.127	6.7893e-209	4	Hmgn3
1.12246e-228	2.17693	0.858	0.099	1.64991e-224	4	Gfra3
4.02293e-251	2.17499	0.94	0.109	5.9133e-247	4	Runx1t1
4.53319e-226	2.15766	0.979	0.133	6.66334e-222	4	Neurod1
1.08154e-115	2.11909	0.979	0.511	1.58976e-111	4	Fxyd3
1.70301e-139	2.06906	0.691	0.091	2.50325e-135	4	Vim
1.06409e-178	2.0597	0.858	0.132	1.56411e-174	4	Bex2
2.07242e-117	2.02527	1	0.906	3.04624e-113	4	Cd24a
9.22268e-172	2.02071	0.927	0.163	1.35564e-167	4	Hepacam2
3.9152e-221	2.01094	0.914	0.127	5.75496e-217	4	Cacna2d1
5.44395e-196	1.99271	0.94	0.16	8.00207e-192	4	Tuba1a
3.29564e-179	1.94274	0.979	0.216	4.84426e-175	4	Cacna1a
3.0708e-143	1.92509	0.897	0.258	4.51377e-139	4	Dst
4.12139e-90	1.91823	0.953	0.877	6.05804e-86	4	Gspt1
3.44389e-89	1.88472	0.94	0.858	5.06218e-85	4	Hmgcr
8.51641e-166	1.80048	0.721	0.083	1.25183e-161	4	Scn3a
2.35015e-109	1.79784	0.983	0.911	3.45449e-105	4	Mtch1
1.1133e-122	1.78185	0.957	0.405	1.63644e-118	4	Krt7
3.58453e-167	1.76887	0.944	0.219	5.2689e-163	4	Ids
2.56001e-190	1.76643	0.974	0.158	3.76296e-186	4	Aplp1
5.45173e-198	1.73979	0.876	0.119	8.0135e-194	4	Fev
1.2663e-98	1.64876	0.901	0.464	1.86134e-94	4	Gch1
2.18682e-107	1.61497	0.944	0.6	3.2144e-103	4	Tox3
7.07754e-100	1.60216	0.94	0.622	1.04033e-95	4	Maged1
7.29096e-149	1.60111	0.979	0.226	1.0717e-144	4	Cpe
2.52009e-102	1.57383	0.948	0.619	3.70427e-98	4	Marcksl1
4.64414e-121	1.55318	0.687	0.11	6.82642e-117	4	Ceacam10
1.3238e-21	1.55312	0.451	0.231	1.94585e-17	4	Lyz1
4.76422e-181	1.5489	0.88	0.127	7.00292e-177	4	Nkx2-2
1.20686e-124	1.54303	0.914	0.329	1.77396e-120	4	Rap1gap2
4.86611e-88	1.51532	0.948	0.717	7.1527e-84	4	AC149090.1
1.62394e-215	1.50801	0.88	0.111	2.38703e-211	4	Vwa5b2
9.2014e-92	1.50025	0.94	0.665	1.35251e-87	4	Phip
2.15602e-93	1.4965	0.953	0.699	3.16914e-89	4	Cnot6l
1.26953e-105	1.49399	0.94	0.421	1.86609e-101	4	Selenom
1.4737e-216	1.43854	0.798	0.081	2.1662e-212	4	Olfm1
3.54451e-72	1.43846	0.957	0.902	5.21008e-68	4	Serpinb1a
2.62497e-91	1.43665	0.966	0.806	3.85844e-87	4	Acly
3.8283e-107	1.43427	0.927	0.377	5.62722e-103	4	Camk2n1
2.43921e-142	1.42743	0.845	0.204	3.5854e-138	4	Trp53i11
8.06798e-87	1.42045	0.901	0.442	1.18591e-82	4	Itm2c
1.56973e-85	1.41978	1	1	2.30734e-81	4	Malat1
2.52614e-61	1.41543	0.854	0.641	3.71317e-57	4	Gadd45a
7.31829e-211	1.40743	0.901	0.117	1.07572e-206	4	Celf3
2.83234e-271	1.40515	0.704	0.033	4.16325e-267	4	Neurod2
6.30576e-140	1.39417	0.88	0.186	9.26884e-136	4	Prnp
2.26452e-54	1.38283	0.983	0.891	3.32862e-50	4	Neat1
3.79782e-206	1.37814	0.824	0.094	5.58241e-202	4	Pclo
1.76384e-79	1.37705	0.974	0.809	2.59267e-75	4	Nktr
2.94617e-153	1.37048	0.897	0.14	4.33057e-149	4	Pcsk1
4.94888e-95	1.36144	0.884	0.466	7.27437e-91	4	Fryl
7.90317e-95	1.35832	0.944	0.561	1.16169e-90	4	Atp6v1b2
2.19577e-45	1.35627	0.953	0.885	3.22756e-41	4	Sox4
6.67819e-94	1.35268	0.94	0.588	9.81627e-90	4	Rnase4
2.13412e-48	1.3405	0.292	0.047	3.13695e-44	4	Pak3
9.41688e-106	1.33508	0.845	0.234	1.38419e-101	4	Pam
6.93182e-96	1.33305	0.991	0.9	1.01891e-91	4	Tceal9
6.883e-165	1.3299	0.841	0.142	1.01173e-160	4	Cplx2
2.61452e-156	1.32673	0.7	0.086	3.84309e-152	4	Ffar2
6.32027e-174	1.31569	0.734	0.09	9.29017e-170	4	Celf2
7.683e-97	1.30022	0.858	0.381	1.12932e-92	4	Rab3d
5.21553e-09	1.29745	0.708	0.762	7.66631e-05	4	Cdkn1a
3.42212e-84	1.29186	0.918	0.607	5.03017e-80	4	Lcorl
1.09912e-132	1.28553	0.807	0.16	1.6156e-128	4	5330417C22Rik
4.53743e-59	1.28322	0.94	0.771	6.66957e-55	4	Selenop
6.8491e-80	1.28282	0.944	0.714	1.00675e-75	4	Ctsl
2.48802e-90	1.2777	0.532	0.09	3.65714e-86	4	Nefm
1.88466e-83	1.26862	0.987	0.954	2.77026e-79	4	Hopx
7.91937e-92	1.25805	0.983	0.893	1.16407e-87	4	Atp6v0b
2.24213e-92	1.24723	0.966	0.783	3.29571e-88	4	Nisch
2.54943e-66	1.24443	0.897	0.695	3.7474e-62	4	Parp1
3.56476e-100	1.23921	0.987	0.967	5.23984e-96	4	Mrfap1
6.44934e-77	1.23065	0.961	0.907	9.47989e-73	4	Marcks
3.83608e-146	1.23033	0.798	0.12	5.63865e-142	4	Scg5
4.43707e-127	1.22847	0.803	0.192	6.52205e-123	4	Rph3al
2.75733e-82	1.22279	0.961	0.745	4.05301e-78	4	Bex3
7.9667e-55	1.18957	0.854	0.519	1.17103e-50	4	Cldn4
8.8239e-215	1.1871	0.7	0.057	1.29702e-210	4	Tubb3
4.68398e-205	1.1755	0.708	0.062	6.88498e-201	4	Ets1
1.48759e-134	1.16893	0.76	0.128	2.18661e-130	4	Rimbp2
6.54141e-66	1.16124	0.858	0.528	9.61522e-62	4	Ddc
3.85185e-85	1.15637	0.961	0.88	5.66183e-81	4	Prkar1a
1.27249e-156	1.15241	0.687	0.087	1.87043e-152	4	Slc25a35
1.55763e-92	1.15237	0.996	0.969	2.28956e-88	4	Cd63
2.52278e-168	1.14538	0.815	0.119	3.70823e-164	4	Rundc3a
4.62655e-139	1.14111	0.781	0.125	6.80056e-135	4	Syt13
4.12178e-88	1.13972	0.987	0.973	6.05861e-84	4	Stard10
5.56973e-68	1.1358	0.931	0.858	8.18694e-64	4	Glud1
1.58662e-102	1.13251	0.648	0.11	2.33218e-98	4	Rab3c
2.77177e-100	1.13107	0.73	0.205	4.07422e-96	4	Rogdi
8.02423e-75	1.12277	0.841	0.465	1.17948e-70	4	Hpcal1
3.76162e-61	1.1199	0.85	0.585	5.5292e-57	4	Ankrd12
3.32394e-139	1.11608	0.73	0.107	4.88587e-135	4	Map1b
1.21978e-68	1.11573	0.948	0.815	1.79296e-64	4	Gcc2
1.37085e-74	1.11522	0.957	0.883	2.01501e-70	4	Atp2b1
1.30685e-180	1.11345	0.541	0.034	1.92095e-176	4	Plod2
1.36258e-173	1.10695	0.708	0.077	2.00286e-169	4	Pla2g2f
2.0752e-129	1.10227	0.803	0.15	3.05034e-125	4	Slc18a1
1.4822e-60	1.10206	0.85	0.652	2.17869e-56	4	Golim4
1.31662e-57	1.09979	0.953	0.861	1.93529e-53	4	Slc38a1
2.12455e-43	1.09791	0.863	0.761	3.12288e-39	4	Trib1
2.98688e-154	1.08991	0.661	0.078	4.39042e-150	4	Cryba2
4.18522e-300	1.07248	0.652	0.017	6.15186e-296	4	Pax4
4.96302e-73	1.07103	0.824	0.443	7.29514e-69	4	Pbx1
6.58247e-45	1.06947	0.854	0.64	9.67557e-41	4	Rhob
5.09703e-161	1.06805	0.652	0.076	7.49212e-157	4	Fgd2
1.06248e-163	1.06527	0.811	0.11	1.56174e-159	4	Ptprn2
9.15906e-44	1.06482	0.863	0.769	1.34629e-39	4	Pkdcc
1.88552e-67	1.05996	0.76	0.35	2.77153e-63	4	Zbtb20
2.13915e-73	1.05816	0.948	0.885	3.14434e-69	4	Cd164
6.19733e-34	1.05801	0.185	0.026	9.10946e-30	4	Igfbp2
1.09509e-15	1.05481	0.176	0.05	1.60967e-11	4	Isl1
3.16473e-128	1.0532	0.597	0.07	4.65184e-124	4	Lmx1a
7.72644e-60	1.05271	0.863	0.727	1.13571e-55	4	Man2a1
3.29508e-140	1.05263	0.695	0.097	4.84344e-136	4	Kcnb2
7.82396e-72	1.04684	0.88	0.604	1.15004e-67	4	Msi2
1.98543e-49	1.04335	0.876	0.745	2.91838e-45	4	Pik3r1
6.56329e-101	1.04166	1	0.985	9.64738e-97	4	Ddx5
6.95649e-119	1.03336	0.536	0.066	1.02253e-114	4	Mgll
5.11294e-56	1.03016	0.858	0.768	7.51551e-52	4	Prom1
2.21112e-67	1.02885	0.841	0.57	3.25012e-63	4	Chd7
4.09393e-135	1.02334	0.592	0.077	6.01766e-131	4	Cbfa2t3
5.97146e-38	1.0222	0.927	0.951	8.77745e-34	4	Hmgcs1
4.51692e-197	1.02132	0.639	0.049	6.63942e-193	4	Pde1c
4.92093e-61	1.02022	0.824	0.551	7.23328e-57	4	Dpysl2
6.91658e-117	1.01809	0.687	0.139	1.01667e-112	4	Itpr1
5.05562e-71	1.01766	0.961	0.885	7.43126e-67	4	Sdcbp
2.65964e-60	1.01238	0.914	0.816	3.90941e-56	4	Ddx6
3.68976e-186	1.01118	0.76	0.082	5.42358e-182	4	Rfx6
2.16964e-45	1.00654	0.927	0.773	3.18915e-41	4	Tm4sf4
1.11861e-37	1.00379	0.936	0.923	1.64425e-33	4	Egr1
3.00278e-61	1.00317	0.914	0.794	4.41379e-57	4	Rap1b
6.98471e-77	0.998075	0.97	0.972	1.02668e-72	4	Ppib
3.45387e-43	0.994415	0.704	0.483	5.07685e-39	4	Igsf8
4.24479e-67	0.993446	0.73	0.307	6.23941e-63	4	Pdk3
2.17412e-69	0.992778	0.747	0.362	3.19574e-65	4	Ptprs
4.24334e-65	0.991983	0.588	0.177	6.23728e-61	4	Cdkn1c
2.08808e-173	0.989991	0.429	0.016	3.06928e-169	4	Cwh43
1.73198e-31	0.985212	0.845	0.794	2.54584e-27	4	Herpud1
8.76825e-71	0.983531	0.948	0.921	1.28885e-66	4	Gnai2
1.59463e-69	0.983339	0.837	0.492	2.34394e-65	4	Eid1
5.77927e-85	0.982192	0.502	0.079	8.49496e-81	4	Pcsk1n
9.34207e-67	0.98176	0.833	0.501	1.37319e-62	4	Grina
1.30123e-67	0.979833	0.888	0.687	1.91268e-63	4	Hacd1
2.92135e-16	0.977643	0.828	0.826	4.2941e-12	4	Sis
6.88846e-49	0.973051	0.996	0.985	1.01253e-44	4	Jund
1.25022e-46	0.964627	0.884	0.848	1.8377e-42	4	Fasn
1.21e-150	0.960126	0.712	0.102	1.77858e-146	4	Gm609
4.46996e-84	0.959889	0.781	0.298	6.57039e-80	4	Nbea
6.73206e-68	0.959629	0.811	0.412	9.89545e-64	4	Arfgef3
7.11942e-59	0.959574	0.841	0.575	1.04648e-54	4	Glul
1.25904e-75	0.959534	0.974	0.952	1.85066e-71	4	Tpd52
4.39773e-113	0.957509	0.691	0.135	6.46423e-109	4	Camk2b
2.02199e-54	0.956183	0.734	0.423	2.97212e-50	4	Dach1
7.23478e-45	0.955368	0.738	0.526	1.06344e-40	4	Mtss1
8.87546e-72	0.954784	0.966	0.924	1.3046e-67	4	Selenok
9.40893e-74	0.954265	0.811	0.42	1.38302e-69	4	Gse1
1.99788e-67	0.952745	0.91	0.806	2.93669e-63	4	Ptov1
6.11775e-51	0.950133	0.712	0.436	8.99247e-47	4	Fam241b
1.80857e-57	0.948978	0.897	0.796	2.65841e-53	4	Tpm4
7.44734e-159	0.947903	0.614	0.063	1.09469e-154	4	Myt1
9.22829e-50	0.947729	0.79	0.605	1.35647e-45	4	Ccdc115
1.07802e-57	0.947289	0.927	0.875	1.58458e-53	4	Cyb5r3
2.81907e-154	0.947024	0.738	0.105	4.14374e-150	4	Lrp11
4.14695e-71	0.945845	0.867	0.508	6.0956e-67	4	Hspa4l
7.10823e-161	0.94431	0.622	0.063	1.04484e-156	4	St18
1.84037e-42	0.944179	0.897	0.888	2.70516e-38	4	Ldlr
8.49591e-61	0.942516	0.948	0.92	1.24881e-56	4	Smim22
3.33506e-46	0.942507	0.807	0.657	4.90221e-42	4	Plscr1
8.3405e-39	0.938782	0.944	0.884	1.22597e-34	4	Btg2
9.12022e-49	0.938462	0.657	0.336	1.34058e-44	4	Oxr1
2.20052e-57	0.93702	0.858	0.705	3.23455e-53	4	Fam49b
2.90533e-58	0.936998	0.893	0.779	4.27054e-54	4	Cul3
2.76359e-68	0.936757	0.738	0.362	4.0622e-64	4	Inppl1
4.71347e-55	0.933656	0.734	0.4	6.92834e-51	4	Mast4
8.8604e-70	0.933038	0.76	0.348	1.30239e-65	4	Kdm7a
2.15624e-61	0.929027	0.854	0.595	3.16946e-57	4	Tnrc6c
1.06623e-39	0.927695	0.725	0.476	1.56726e-35	4	Ncald
3.64104e-159	0.927477	0.476	0.029	5.35196e-155	4	Epb42
3.45783e-74	0.924437	0.85	0.511	5.08266e-70	4	Atxn10
1.02508e-08	0.924179	0.742	0.777	0.000150676	4	Ttr
6.04302e-22	0.92251	0.914	0.886	8.88263e-18	4	Chka
3.85827e-30	0.919724	0.712	0.623	5.67128e-26	4	Ptpn18
1.12514e-105	0.916149	0.657	0.138	1.65384e-101	4	Pim2
1.95839e-108	0.91188	0.601	0.097	2.87863e-104	4	Stxbp5l
1.68192e-44	0.908034	0.957	0.946	2.47225e-40	4	Slc38a2
1.13876e-68	0.906551	0.399	0.062	1.67387e-64	4	Cd177
1.46285e-51	0.906475	0.888	0.847	2.15025e-47	4	Ube2e3
4.83464e-63	0.904889	0.854	0.558	7.10643e-59	4	Serinc1
1.076e-26	0.90457	0.695	0.529	1.58161e-22	4	Hk2
1.0822e-50	0.901468	0.923	0.893	1.59073e-46	4	Cltc
5.32146e-96	0.897178	0.652	0.155	7.82202e-92	4	Cxxc5
3.32393e-56	0.89474	0.927	0.854	4.88585e-52	4	Psap
2.99061e-65	0.89305	0.961	0.863	4.3959e-61	4	Atp6v1e1
1.09313e-66	0.892596	0.674	0.206	1.60679e-62	4	Fam183b
9.45979e-140	0.892119	0.579	0.063	1.39049e-135	4	Ppp1r14c
1.2179e-91	0.891235	0.768	0.263	1.79019e-87	4	Ypel3
2.21685e-63	0.890146	0.97	0.97	3.25854e-59	4	Pdap1
5.05149e-79	0.8871	0.7	0.212	7.42519e-75	4	Rasal2
6.93817e-23	0.885647	0.657	0.543	1.01984e-18	4	Nr4a2
5.40688e-56	0.88226	0.897	0.796	7.94758e-52	4	Cirbp
2.33322e-72	0.882177	0.987	0.968	3.4296e-68	4	Atp6v1g1
1.6363e-117	0.881514	0.682	0.111	2.40519e-113	4	Gnao1
2.40965e-54	0.879365	1	0.984	3.54194e-50	4	Hspa5
4.68824e-58	0.878	0.828	0.55	6.89124e-54	4	Atp6v0d1
2.75734e-57	0.876808	0.991	0.987	4.05302e-53	4	Calr
5.62023e-42	0.875973	0.695	0.445	8.26117e-38	4	Tcf4
7.12052e-78	0.870665	1	0.985	1.04664e-73	4	Cystm1
1.06939e-52	0.868999	0.871	0.765	1.5719e-48	4	Txndc5
2.26339e-79	0.867419	0.361	0.041	3.32696e-75	4	Ly6a
2.01331e-136	0.864299	0.691	0.096	2.95937e-132	4	Cadps
4.76729e-75	0.862759	0.991	0.978	7.00744e-71	4	Sec61b
4.29423e-28	0.862512	0.253	0.059	6.3121e-24	4	Scgn
4.3235e-51	0.858487	0.931	0.908	6.35511e-47	4	Drap1
6.25755e-60	0.857799	0.863	0.629	9.19797e-56	4	Fndc3a
7.60084e-47	0.856943	0.957	0.94	1.11725e-42	4	Cst3
6.65775e-43	0.853443	0.897	0.85	9.78623e-39	4	Ankrd17
7.64004e-36	0.853391	0.515	0.214	1.12301e-31	4	Fcgbp
1.27142e-30	0.852058	0.888	0.871	1.86886e-26	4	Cited2
4.84554e-49	0.849421	0.854	0.778	7.12246e-45	4	Hes6
2.21531e-74	0.848477	0.639	0.19	3.25628e-70	4	S100a14
7.37934e-63	0.847485	0.97	0.923	1.08469e-58	4	Atp6v0e
8.11036e-50	0.845994	0.914	0.875	1.19214e-45	4	Sec61a1
8.01877e-53	0.845324	0.897	0.839	1.17868e-48	4	Rap1a
3.16457e-54	0.843221	0.85	0.639	4.6516e-50	4	Tulp4
1.42658e-60	0.842585	0.936	0.882	2.09694e-56	4	Gabarapl2
2.50333e-44	0.840861	0.687	0.398	3.67964e-40	4	Ssfa2
2.10181e-29	0.840726	0.97	0.975	3.08945e-25	4	Jun
2.30171e-49	0.839983	0.91	0.888	3.38328e-45	4	Hnrnph1
3.7366e-71	0.838066	0.996	0.977	5.49242e-67	4	Gabarap
2.30173e-39	0.833446	0.867	0.766	3.38331e-35	4	Ly6e
1.4976e-50	0.828804	0.944	0.938	2.20132e-46	4	Ddx3x
7.5751e-78	0.825954	0.648	0.193	1.11346e-73	4	Dnajc12
2.90577e-50	0.824677	0.901	0.827	4.27119e-46	4	Ubl3
3.70712e-52	0.824147	0.845	0.63	5.4491e-48	4	Kdm6b
1.76064e-71	0.823748	0.575	0.141	2.58797e-67	4	Kctd12
3.78651e-112	0.822625	0.562	0.077	5.56579e-108	4	Syn2
1.07159e-39	0.822205	0.67	0.41	1.57513e-35	4	Prdm16
5.41195e-53	0.819114	0.906	0.868	7.95503e-49	4	Rab7
3.34021e-93	0.817828	0.614	0.123	4.90977e-89	4	Anxa6
7.30698e-50	0.812273	0.906	0.846	1.07405e-45	4	Ppp1cb
4.96608e-105	0.811833	0.618	0.098	7.29964e-101	4	Scg3
9.32491e-52	0.809532	0.76	0.468	1.37067e-47	4	Atp6v1h
3.13305e-126	0.809479	0.652	0.091	4.60528e-122	4	Cacna1h
1.92326e-36	0.809182	0.751	0.649	2.827e-32	4	Kdm1a
1.12064e-40	0.808435	0.863	0.738	1.64723e-36	4	Tspan1
9.15461e-17	0.808343	0.7	0.652	1.34564e-12	4	Klf4
3.60296e-49	0.807806	0.94	0.905	5.29599e-45	4	Gng12
1.00856e-55	0.807116	0.871	0.698	1.48248e-51	4	Ssbp3
4.84945e-46	0.805505	0.854	0.735	7.12821e-42	4	Ubn1
1.33418e-19	0.805414	0.811	0.885	1.96111e-15	4	Ddt
3.97095e-33	0.805413	0.923	0.898	5.83691e-29	4	Msmo1
2.05711e-61	0.804493	0.996	0.983	3.02374e-57	4	Calm2
1.25527e-56	0.80187	0.794	0.47	1.84512e-52	4	Npdc1
8.13179e-17	0.801592	0.747	0.71	1.19529e-12	4	Bnip3
7.08933e-33	0.800951	0.794	0.7	1.04206e-28	4	Pcf11
3.9576e-47	0.800064	0.979	0.97	5.81728e-43	4	Atf4
8.89227e-49	0.797924	0.91	0.842	1.30707e-44	4	Baiap2l2
5.91012e-19	0.797642	0.622	0.435	8.68728e-15	4	Klf2
5.8136e-47	0.797263	0.712	0.404	8.54541e-43	4	Dnajc10
9.27284e-46	0.797157	0.764	0.48	1.36301e-41	4	Mical2
1.03592e-124	0.796064	0.622	0.088	1.5227e-120	4	Wnt3
1.46064e-54	0.795655	0.991	0.966	2.147e-50	4	Arf5
3.03908e-47	0.79521	0.91	0.893	4.46714e-43	4	Aplp2
1.96973e-39	0.794739	0.948	0.938	2.89531e-35	4	Insig1
9.46194e-41	0.794537	0.798	0.679	1.39081e-36	4	Ubn2
1.5599e-45	0.793729	0.88	0.837	2.2929e-41	4	Rock1
1.76896e-50	0.790523	0.987	0.982	2.6002e-46	4	Hsp90b1
3.79848e-110	0.788253	0.549	0.076	5.58338e-106	4	Ttyh1
3.95591e-47	0.785705	0.798	0.437	5.81479e-43	4	Tff3
9.48512e-40	0.783764	0.931	0.876	1.39422e-35	4	Ccnl1
6.64371e-47	0.783442	0.948	0.91	9.7656e-43	4	Mien1
2.15765e-55	0.779761	0.764	0.386	3.17153e-51	4	S100a13
1.61061e-125	0.777853	0.562	0.07	2.36744e-121	4	Stxbp1
2.96221e-42	0.776906	0.33	0.066	4.35416e-38	4	Pappa2
3.15382e-148	0.774649	0.575	0.057	4.63579e-144	4	Serpini1
1.35684e-16	0.77417	0.67	0.652	1.99441e-12	4	Gstt1
1.24835e-159	0.7739	0.494	0.032	1.83495e-155	4	Plscr4
2.53858e-119	0.772882	0.571	0.08	3.73147e-115	4	Cd164l2
3.84182e-45	0.770571	0.82	0.622	5.6471e-41	4	Aff4
1.56115e-40	0.770285	0.824	0.709	2.29473e-36	4	Ppp3ca
1.16256e-54	0.769722	0.635	0.257	1.70885e-50	4	Fndc3b
1.99003e-47	0.769194	0.91	0.87	2.92515e-43	4	Sh3glb1
7.82991e-45	0.768996	0.88	0.809	1.15092e-40	4	App
1.29168e-42	0.768035	0.901	0.874	1.89864e-38	4	Xbp1
1.1974e-58	0.76766	0.987	0.972	1.76007e-54	4	Eif4g2
7.45673e-103	0.766908	0.644	0.125	1.09607e-98	4	Ttll7
6.32351e-32	0.766233	0.768	0.661	9.29492e-28	4	Casz1
2.15624e-10	0.76623	0.459	0.34	3.16945e-06	4	Nr4a1
3.98914e-27	0.76566	0.991	0.954	5.86363e-23	4	Plac8
6.33546e-51	0.765575	0.94	0.912	9.31249e-47	4	Map1lc3b
8.04974e-45	0.764332	0.815	0.663	1.18323e-40	4	Os9
7.77595e-39	0.761124	0.82	0.778	1.14299e-34	4	Snd1
1.75243e-50	0.760882	0.618	0.269	2.5759e-46	4	Lrp8
1.40019e-37	0.757394	0.674	0.418	2.05814e-33	4	Rev3l
9.41674e-53	0.756942	0.957	0.919	1.38417e-48	4	Luc7l2
6.10382e-122	0.753592	0.579	0.076	8.97201e-118	4	Ctsf
1.83633e-44	0.752617	0.85	0.749	2.69922e-40	4	Clcn3
1.5824e-32	0.751303	0.764	0.675	2.32597e-28	4	Usp9x
4.97574e-36	0.749731	0.773	0.648	7.31384e-32	4	Map4k4
7.85822e-89	0.747371	0.472	0.066	1.15508e-84	4	Lhx1
3.30326e-45	0.747085	0.82	0.722	4.85547e-41	4	Tmem63b
1.45347e-46	0.744714	0.755	0.494	2.13646e-42	4	Kmt2a
3.5682e-46	0.743746	0.373	0.089	5.2449e-42	4	Bambi
7.9541e-37	0.743213	0.644	0.375	1.16917e-32	4	Ang
9.95115e-94	0.742369	0.614	0.12	1.46272e-89	4	Suox
2.21493e-58	0.739953	0.987	0.97	3.25573e-54	4	Gnb2
6.46707e-44	0.739627	0.833	0.738	9.50594e-40	4	Arid4b
2.59898e-25	0.738152	0.661	0.509	3.82025e-21	4	Klf7
2.46927e-33	0.73726	0.777	0.643	3.62958e-29	4	Cdkn1b
4.23335e-43	0.735098	0.961	0.938	6.2226e-39	4	Bax
6.87244e-41	0.734045	0.876	0.714	1.01018e-36	4	Cdhr5
1.48299e-47	0.733919	0.923	0.859	2.17984e-43	4	Tmed9
8.24796e-31	0.733709	0.742	0.626	1.21237e-26	4	Baz2b
2.46346e-64	0.73308	0.614	0.214	3.62104e-60	4	Rcor2
7.40193e-33	0.730937	0.893	0.869	1.08801e-28	4	Atp8b1
1.48643e-45	0.729941	0.948	0.915	2.18491e-41	4	Tmem176b
5.24399e-43	0.728795	0.781	0.636	7.70814e-39	4	Cyth2
7.86284e-40	0.725259	0.996	0.992	1.15576e-35	4	Bsg
3.97264e-54	0.723739	0.721	0.367	5.83938e-50	4	Tusc3
2.94462e-48	0.723398	0.76	0.489	4.3283e-44	4	Mcrip1
6.08281e-38	0.719391	0.876	0.827	8.94113e-34	4	Azin1
3.14998e-33	0.718346	0.82	0.781	4.63016e-29	4	Srebf2
4.99425e-24	0.717524	0.549	0.339	7.34105e-20	4	Bok
1.70169e-36	0.71721	0.953	0.943	2.50132e-32	4	Kdelr2
1.07765e-84	0.717184	0.536	0.096	1.58403e-80	4	Zbtb10
2.82829e-99	0.714252	0.476	0.063	4.1573e-95	4	Syt7
3.28036e-34	0.714097	0.79	0.667	4.82179e-30	4	Vegfa
2.1696e-57	0.713991	0.618	0.24	3.1891e-53	4	Cacnb3
2.3862e-32	0.712519	0.657	0.441	3.50748e-28	4	Dpyd
2.13873e-29	0.711783	0.785	0.72	3.14372e-25	4	Ranbp2
3.94561e-63	0.711254	0.524	0.114	5.79965e-59	4	C2cd4b
1.64286e-30	0.709681	0.82	0.798	2.41485e-26	4	Kmt2e
4.10532e-29	0.706405	0.708	0.617	6.03441e-25	4	Fam204a
1.15719e-48	0.705253	0.631	0.283	1.70096e-44	4	Rnf217
7.51196e-16	0.704499	0.773	0.794	1.10418e-11	4	Fam46a
1.32106e-40	0.703928	0.931	0.912	1.94183e-36	4	Sfr1
5.45805e-31	0.703566	0.446	0.162	8.02279e-27	4	Cyp4b1
7.59794e-49	0.703485	0.682	0.361	1.11682e-44	4	Shroom3
2.52998e-34	0.702058	0.76	0.604	3.71882e-30	4	Fbxo9
3.22868e-22	0.701493	0.592	0.43	4.74584e-18	4	Srf
2.44245e-65	0.699042	0.597	0.174	3.59016e-61	4	Trim35
3.78679e-40	0.698925	0.79	0.589	5.5662e-36	4	Saraf
6.98811e-51	0.697885	0.657	0.28	1.02718e-46	4	Cpeb4
3.6997e-36	0.697046	0.918	0.929	5.43819e-32	4	Tmem59
3.70801e-22	0.696841	0.833	0.845	5.4504e-18	4	Zfp703
4.32802e-51	0.695868	0.987	0.971	6.36175e-47	4	Son
1.70749e-33	0.694849	0.957	0.954	2.50984e-29	4	Rsrp1
1.37902e-115	0.694791	0.601	0.098	2.02702e-111	4	Klc3
1.11607e-40	0.694471	0.665	0.403	1.6405e-36	4	Tmem184a
4.70306e-41	0.694092	0.815	0.669	6.91303e-37	4	Glmp
9.84545e-45	0.693891	0.824	0.671	1.44718e-40	4	Ddx17
1.35016e-67	0.693349	0.588	0.183	1.9846e-63	4	E330009J07Rik
3.80605e-16	0.69278	0.923	0.883	5.59451e-12	4	Klf6
1.41011e-51	0.692519	0.609	0.234	2.07273e-47	4	Dusp18
3.80312e-30	0.692109	0.794	0.713	5.59021e-26	4	Hexa
9.13831e-35	0.691851	0.888	0.878	1.34324e-30	4	Rsrc2
5.7152e-60	0.691525	0.399	0.069	8.40077e-56	4	Il18r1
7.69772e-28	0.689771	0.725	0.644	1.13149e-23	4	Strn3
1.86879e-98	0.68877	0.635	0.126	2.74693e-94	4	Rims2
1.5027e-33	0.687202	0.725	0.534	2.20883e-29	4	Nfat5
1.22654e-39	0.68542	0.738	0.522	1.80289e-35	4	Gnaq
1.29744e-38	0.685155	0.67	0.431	1.90711e-34	4	Mpzl1
1.67611e-128	0.684763	0.524	0.055	2.46371e-124	4	Rab15
1.22124e-98	0.684209	0.554	0.086	1.79511e-94	4	Gng4
2.79758e-39	0.683997	0.944	0.919	4.11217e-35	4	H2-D1
1.06312e-34	0.683565	0.524	0.223	1.56268e-30	4	Upp1
3.88466e-44	0.682359	0.966	0.957	5.71006e-40	4	Morf4l1
2.3883e-32	0.679163	0.897	0.856	3.51056e-28	4	Gars
6.99265e-43	0.679016	0.987	0.977	1.02785e-38	4	Rbm39
7.39412e-20	0.678919	0.79	0.799	1.08686e-15	4	Lmna
8.96999e-34	0.678909	0.833	0.801	1.3185e-29	4	Ptprf
7.49698e-34	0.676962	0.803	0.779	1.10198e-29	4	Sh3bgrl3
5.28111e-89	0.676959	0.459	0.063	7.7627e-85	4	Prox1
4.66398e-31	0.676017	0.639	0.426	6.85559e-27	4	Rybp
2.88121e-43	0.675942	0.936	0.928	4.23509e-39	4	Ube2b
1.12908e-38	0.675775	0.773	0.573	1.65964e-34	4	Myo15b
2.9594e-39	0.674564	0.76	0.581	4.35002e-35	4	Tmem57
1.17318e-30	0.674356	0.674	0.478	1.72446e-26	4	Foxa1
1.80114e-27	0.673538	0.618	0.404	2.64749e-23	4	Baiap2
5.90881e-30	0.672144	0.682	0.509	8.68537e-26	4	Igf2r
2.08422e-54	0.671725	0.979	0.97	3.0636e-50	4	Csnk1a1
2.45489e-42	0.671205	0.948	0.928	3.60844e-38	4	Arpc5
5.28687e-26	0.670914	0.781	0.723	7.77117e-22	4	Fhl2
1.37106e-32	0.670403	0.957	0.968	2.01533e-28	4	Canx
1.93677e-34	0.669873	0.841	0.811	2.84686e-30	4	Rtn4
1.98155e-32	0.669513	0.738	0.608	2.91268e-28	4	Ttc3
8.85636e-33	0.668521	0.725	0.587	1.3018e-28	4	Smarcd2
8.40889e-108	0.668503	0.468	0.052	1.23602e-103	4	Ncam2
6.84981e-18	0.66797	0.678	0.569	1.00685e-13	4	Utp14b
5.31287e-28	0.667816	0.579	0.364	7.80939e-24	4	Tmem131l
4.34082e-31	0.667563	0.845	0.83	6.38057e-27	4	Sqle
9.9169e-40	0.666657	0.948	0.923	1.45769e-35	4	Ptbp3
2.35244e-32	0.666457	0.884	0.826	3.45785e-28	4	Slc25a4
4.27848e-60	0.666171	0.991	0.989	6.28893e-56	4	Gnas
2.33839e-42	0.665046	0.927	0.918	3.4372e-38	4	Tcf25
2.56435e-39	0.66423	0.76	0.58	3.76933e-35	4	Taok1
1.52721e-17	0.662894	0.695	0.656	2.24484e-13	4	Ints6
2.23834e-32	0.662157	0.678	0.488	3.29013e-28	4	Cmip
6.38009e-33	0.660867	0.923	0.931	9.37809e-29	4	Prdx5
2.75552e-39	0.660319	0.953	0.935	4.05034e-35	4	Rab14
1.00964e-29	0.659314	0.665	0.508	1.48406e-25	4	Lrpap1
1.13586e-33	0.659002	0.76	0.62	1.6696e-29	4	Kif1b
3.75628e-35	0.657457	0.742	0.602	5.52135e-31	4	Nsd3
3.4899e-30	0.65737	0.824	0.705	5.1298e-26	4	Sqstm1
3.66068e-40	0.655626	0.974	0.961	5.38083e-36	4	Dnaja1
1.00753e-31	0.653883	0.717	0.569	1.48096e-27	4	Rnpepl1
9.7214e-34	0.652676	0.76	0.614	1.42895e-29	4	Glg1
1.36632e-33	0.651334	0.914	0.913	2.00836e-29	4	Chd4
4.11537e-57	0.650933	0.528	0.156	6.04919e-53	4	Dock4
1.35212e-93	0.650443	0.515	0.077	1.98749e-89	4	Nfasc
5.26302e-41	0.649204	0.674	0.409	7.73611e-37	4	Arl3
3.27428e-73	0.649144	0.502	0.094	4.81286e-69	4	Sh3kbp1
7.32957e-25	0.648874	0.717	0.57	1.07737e-20	4	Dnajb9
2.09705e-35	0.648622	0.85	0.784	3.08246e-31	4	Bptf
2.32069e-28	0.648405	0.931	0.938	3.41118e-24	4	Btg1
4.78099e-58	0.647321	0.524	0.148	7.02757e-54	4	Rfx3
9.22962e-26	0.647321	0.695	0.552	1.35666e-21	4	Smim6
1.84795e-29	0.645628	0.794	0.778	2.7163e-25	4	Cmtm4
4.92434e-115	0.644941	0.438	0.039	7.23829e-111	4	Kcnk16
2.54079e-113	0.644845	0.468	0.048	3.7347e-109	4	Dner
1.32305e-32	0.644142	0.833	0.804	1.94475e-28	4	Papss1
1.19704e-35	0.643182	0.695	0.483	1.75952e-31	4	Ap3d1
6.06634e-35	0.643137	0.871	0.828	8.91692e-31	4	Ift20
6.78027e-29	0.641818	0.665	0.493	9.96633e-25	4	Kmt2c
7.82899e-29	0.640778	0.76	0.681	1.15078e-24	4	Atp6v1a
3.35341e-37	0.638633	0.682	0.421	4.92918e-33	4	Tshz1
2.62113e-36	0.638458	0.691	0.457	3.85281e-32	4	Kdm5b
1.02342e-44	0.637648	0.657	0.328	1.50432e-40	4	Pld3
1.59137e-19	0.635702	0.691	0.577	2.33915e-15	4	Dusp5
1.92828e-29	0.634775	0.695	0.562	2.83438e-25	4	Atf2
6.78416e-28	0.634297	0.601	0.369	9.97204e-24	4	Bbc3
3.78874e-75	0.632606	0.524	0.097	5.56907e-71	4	Rprml
9.63301e-42	0.632558	0.691	0.419	1.41596e-37	4	Pja2
4.58172e-34	0.632529	0.871	0.878	6.73468e-30	4	Srp14
1.15976e-26	0.632078	0.863	0.865	1.70473e-22	4	Zfand5
3.60914e-32	0.63124	0.94	0.961	5.30508e-28	4	Pdia3
1.32428e-48	0.630653	1	0.997	1.94656e-44	4	H3f3b
1.00173e-36	0.630441	0.768	0.63	1.47244e-32	4	R3hdm4
4.78264e-48	0.629834	0.545	0.198	7.03e-44	4	Psd3
1.34823e-33	0.629736	0.605	0.355	1.98176e-29	4	AI413582
4.39433e-33	0.628763	0.773	0.691	6.45922e-29	4	Grtp1
9.62487e-34	0.628091	0.888	0.871	1.41476e-29	4	Matr3
4.39891e-26	0.627625	0.695	0.563	6.46596e-22	4	Taf1
2.55869e-30	0.6263	0.871	0.866	3.76101e-26	4	Atrx
1.65569e-92	0.626036	0.506	0.082	2.4337e-88	4	Stx1a
7.86934e-39	0.625012	0.605	0.314	1.15671e-34	4	Agtrap
1.53271e-27	0.624546	0.828	0.787	2.25293e-23	4	Wnk1
5.84671e-34	0.624098	0.622	0.354	8.59407e-30	4	Mfsd6
1.3366e-22	0.622476	0.674	0.601	1.96467e-18	4	Fat1
1.92135e-79	0.622387	0.502	0.092	2.8242e-75	4	Dll4
3.62999e-29	0.622115	0.82	0.74	5.33573e-25	4	Foxp1
1.87026e-25	0.621277	0.755	0.681	2.74909e-21	4	Dyrk2
7.97548e-17	0.621118	0.773	0.808	1.17232e-12	4	Mid1ip1
2.38548e-10	0.62019	0.506	0.416	3.50641e-06	4	Gadd45g
8.82113e-21	0.619354	0.704	0.674	1.29662e-16	4	Slc4a7
7.15074e-26	0.617387	0.751	0.718	1.05109e-21	4	Arfgef1
4.39239e-15	0.616782	0.704	0.608	6.45637e-11	4	Tubb2b
1.65762e-31	0.616505	0.721	0.563	2.43653e-27	4	Atp6ap1
3.26669e-31	0.615343	0.751	0.663	4.8017e-27	4	Dap
6.94905e-24	0.614746	0.931	0.956	1.02144e-19	4	Fus
1.04635e-23	0.614638	0.901	0.951	1.53804e-19	4	Rpn2
1.69302e-33	0.614616	0.897	0.909	2.48858e-29	4	Morf4l2
1.26933e-27	0.613465	0.747	0.689	1.86579e-23	4	Dync1h1
5.96467e-74	0.613274	0.459	0.082	8.76747e-70	4	Serpinf2
6.01391e-33	0.61298	0.936	0.932	8.83985e-29	4	Purb
1.06747e-34	0.612796	0.567	0.283	1.56907e-30	4	Foxa2
1.314e-40	0.612354	0.567	0.245	1.93144e-36	4	Vldlr
1.31482e-29	0.612137	0.858	0.85	1.93266e-25	4	Pbrm1
1.02471e-29	0.609907	0.67	0.483	1.50623e-25	4	Slc25a44
3.04228e-43	0.609607	0.979	0.97	4.47185e-39	4	Cd81
2.20484e-31	0.609206	0.687	0.501	3.24089e-27	4	Cln6
2.12796e-31	0.608535	0.73	0.575	3.12788e-27	4	Tmbim1
2.70539e-63	0.608322	1	0.988	3.97666e-59	4	H3f3a
1.98442e-29	0.608214	0.652	0.471	2.9169e-25	4	Vps37a
1.87461e-28	0.605677	0.691	0.565	2.75548e-24	4	Prrg2
1.16677e-26	0.605247	0.833	0.839	1.71504e-22	4	Ppp4r2
7.02991e-50	0.604956	0.996	0.991	1.03333e-45	4	Ubb
2.90548e-25	0.604615	0.627	0.476	4.27076e-21	4	Chn2
1.59445e-43	0.604503	0.609	0.294	2.34369e-39	4	Dopey2
1.7299e-60	0.604391	0.506	0.111	2.54279e-56	4	Vgf
3.33552e-24	0.604246	0.644	0.498	4.90289e-20	4	Herc1
5.01807e-46	0.603799	0.528	0.181	7.37607e-42	4	Zcchc11
1.27651e-32	0.603686	0.67	0.423	1.87634e-28	4	Fnip1
1.08319e-58	0.603526	0.524	0.144	1.59218e-54	4	Camk2n2
3.17233e-39	0.603455	0.597	0.289	4.66301e-35	4	Mxd4
4.34404e-42	0.603158	0.579	0.252	6.38531e-38	4	Esyt1
5.32883e-32	0.602551	0.554	0.284	7.83285e-28	4	Atp6v0a1
3.42596e-24	0.602006	0.768	0.732	5.03582e-20	4	Birc6
4.95497e-24	0.601381	0.841	0.848	7.28331e-20	4	Zbtb7a
3.55011e-26	0.600882	0.708	0.625	5.2183e-22	4	Fam174b
5.06147e-25	0.600604	0.657	0.533	7.43985e-21	4	Ankrd54
5.49804e-55	0.600437	0.528	0.16	8.08157e-51	4	Bco1
1.05911e-41	0.60043	0.567	0.25	1.55678e-37	4	Tmem263
5.94812e-29	0.599913	0.811	0.771	8.74314e-25	4	Usp34
8.88808e-30	0.599536	0.588	0.35	1.30646e-25	4	Ghr
3.16288e-34	0.599493	0.987	0.964	4.64912e-30	4	Tecr
3.11585e-27	0.599089	0.807	0.763	4.57999e-23	4	Ash1l
1.77985e-31	0.597621	0.674	0.483	2.61621e-27	4	C1galt1
2.07816e-13	0.597237	0.644	0.666	3.05468e-09	4	Hibadh
3.10226e-21	0.596807	0.755	0.755	4.56001e-17	4	Eps8
4.27322e-28	0.596521	0.803	0.687	6.28121e-24	4	Etnk1
5.79207e-38	0.5964	0.622	0.324	8.51376e-34	4	Vamp2
2.0781e-43	0.596001	0.528	0.199	3.05459e-39	4	Hid1
4.14532e-33	0.595561	0.751	0.606	6.0932e-29	4	Trip12
9.44988e-28	0.595445	0.67	0.513	1.38904e-23	4	Rb1cc1
1.30622e-76	0.5943	0.541	0.104	1.92002e-72	4	Sez6l2
3.63132e-66	0.594282	0.554	0.149	5.33768e-62	4	Slc36a1
4.09807e-21	0.593345	0.717	0.645	6.02375e-17	4	Cspp1
5.28788e-25	0.590791	0.506	0.286	7.77266e-21	4	Tecpr1
1.41117e-27	0.589654	0.618	0.44	2.07428e-23	4	Pkn1
1.0912e-43	0.588778	1	0.996	1.60395e-39	4	Ftl1
4.39787e-23	0.587526	0.691	0.573	6.46443e-19	4	4833439L19Rik
9.13697e-39	0.587192	0.974	0.967	1.34304e-34	4	Lamp1
2.22579e-29	0.586916	0.682	0.53	3.2717e-25	4	Mib1
7.30376e-32	0.586364	0.94	0.949	1.07358e-27	4	Kif5b
8.57319e-27	0.586225	0.893	0.905	1.26017e-22	4	Odc1
2.52691e-26	0.585319	0.661	0.506	3.7143e-22	4	Rc3h1
1.44182e-28	0.585301	0.592	0.359	2.11933e-24	4	Map1lc3a
4.56967e-25	0.584246	0.884	0.921	6.71696e-21	4	Gmds
7.39369e-28	0.584045	0.79	0.735	1.0868e-23	4	Gdpd1
4.6463e-31	0.583954	0.73	0.587	6.82959e-27	4	Gatad2b
7.62453e-32	0.583943	0.914	0.919	1.12073e-27	4	Pafah1b1
5.60025e-28	0.583887	0.841	0.84	8.23181e-24	4	Atp2a2
1.09127e-20	0.583688	0.618	0.486	1.60406e-16	4	Hyou1
1.31956e-32	0.583253	0.914	0.917	1.93961e-28	4	Arpc1a
1.12537e-33	0.583152	0.721	0.542	1.65417e-29	4	Dnm2
1.811e-29	0.582965	0.867	0.844	2.66199e-25	4	Bnip3l
1.16125e-134	0.582105	0.511	0.046	1.70692e-130	4	Cacna1d
5.41972e-28	0.581568	0.558	0.328	7.96645e-24	4	A130010J15Rik
3.33469e-30	0.581497	0.88	0.89	4.90166e-26	4	Dctn3
1.40849e-23	0.580959	0.605	0.443	2.07034e-19	4	Pcmtd1
1.04641e-21	0.580166	0.755	0.754	1.53812e-17	4	2900097C17Rik
1.21924e-82	0.579899	0.343	0.034	1.79215e-78	4	Dbpht2
2.22119e-78	0.578929	0.446	0.069	3.26492e-74	4	Mageh1
7.47941e-23	0.578458	0.584	0.412	1.0994e-18	4	Stat3
9.15459e-28	0.57766	0.798	0.791	1.34563e-23	4	Sin3b
4.22076e-26	0.577638	0.777	0.74	6.20409e-22	4	Zdhhc3
5.98406e-26	0.577209	0.605	0.434	8.79597e-22	4	Phc2
7.34476e-24	0.576844	0.708	0.628	1.07961e-19	4	Smpd3
8.85997e-41	0.576789	0.498	0.197	1.30233e-36	4	Grasp
3.86191e-34	0.576732	0.575	0.298	5.67663e-30	4	Wdr6
2.10874e-25	0.574728	0.532	0.321	3.09964e-21	4	Twsg1
2.55175e-32	0.573962	0.652	0.432	3.75081e-28	4	Dgkd
4.6267e-20	0.573937	0.691	0.602	6.80078e-16	4	Tiparp
1.65298e-71	0.573729	0.464	0.082	2.42971e-67	4	Snap25
3.77378e-15	0.573617	0.562	0.448	5.54709e-11	4	Tubb2a
3.46093e-26	0.57334	0.597	0.412	5.08722e-22	4	Cstf3
4.06785e-37	0.573231	0.506	0.215	5.97933e-33	4	Smpdl3a
1.07515e-25	0.57249	0.502	0.279	1.58037e-21	4	0610010F05Rik
1.21404e-30	0.571942	0.82	0.747	1.78452e-26	4	Reep5
7.80809e-38	0.571857	0.618	0.326	1.14771e-33	4	Gdi1
1.14334e-97	0.570963	0.433	0.048	1.68059e-93	4	Lhx1os
1.50085e-10	0.570897	0.639	0.632	2.2061e-06	4	Ppp1r15a
1.60332e-25	0.570763	0.738	0.682	2.35673e-21	4	Cnot7
2.93284e-30	0.570614	0.605	0.366	4.31098e-26	4	Braf
5.20168e-25	0.57055	0.691	0.57	7.64595e-21	4	Myo10
1.14085e-41	0.570025	0.966	0.965	1.67694e-37	4	AY036118
4.98006e-25	0.569647	0.657	0.486	7.32019e-21	4	Dusp16
2.37514e-86	0.569549	0.433	0.058	3.49122e-82	4	Pla2g2d
4.94505e-32	0.569427	0.794	0.75	7.26872e-28	4	Ccnl2
4.00551e-30	0.56816	0.584	0.323	5.8877e-26	4	Gnptg
1.35676e-20	0.567978	0.601	0.471	1.9943e-16	4	Siah2
2.03796e-18	0.567719	0.738	0.755	2.9956e-14	4	Ddx50
6.18138e-103	0.566558	0.468	0.056	9.08601e-99	4	Unc5a
1.65974e-32	0.566114	0.884	0.909	2.43965e-28	4	Dynlrb1
2.97347e-21	0.566083	0.704	0.667	4.37071e-17	4	Appbp2
3.11456e-36	0.566076	0.931	0.956	4.57809e-32	4	Gnb1
2.12875e-23	0.565905	0.489	0.281	3.12905e-19	4	Cpeb2
5.02072e-25	0.564934	0.652	0.501	7.37996e-21	4	Pard3
1.8909e-174	0.563961	0.425	0.015	2.77944e-170	4	Gng2
2.60982e-13	0.563614	0.91	0.928	3.83618e-09	4	Junb
8.48055e-27	0.562386	0.854	0.863	1.24656e-22	4	Arglu1
2.18081e-59	0.561991	0.326	0.049	3.20557e-55	4	Klk1
2.87257e-32	0.561945	0.734	0.592	4.22239e-28	4	Clcn4
1.27891e-26	0.561398	0.858	0.891	1.87987e-22	4	Dync1i2
2.35694e-29	0.561237	0.618	0.419	3.46446e-25	4	Pwwp2a
2.31313e-21	0.560778	0.695	0.637	3.40007e-17	4	Fblim1
1.40478e-96	0.55874	0.455	0.058	2.06489e-92	4	Sh2d5
2.07955e-23	0.558717	0.571	0.39	3.05673e-19	4	Plpp6
1.5326e-26	0.558453	0.85	0.902	2.25276e-22	4	Qdpr
7.01024e-38	0.557793	0.579	0.251	1.03044e-33	4	Anxa5
1.10495e-39	0.55758	0.987	0.972	1.62417e-35	4	Ube2d3
1.7729e-25	0.555602	0.97	0.963	2.60599e-21	4	Tra2b
2.5446e-23	0.553866	0.708	0.629	3.7403e-19	4	Midn
2.61115e-18	0.553238	0.876	0.869	3.83812e-14	4	Pnrc1
1.32e-33	0.552434	0.588	0.311	1.94027e-29	4	Dnmt3a
1.5987e-24	0.55089	0.876	0.898	2.34993e-20	4	Muc13
1.12929e-56	0.550102	1	1	1.65994e-52	4	Actb
2.93835e-16	0.549868	0.725	0.726	4.31908e-12	4	B230219D22Rik
1.39648e-50	0.549829	0.455	0.123	2.05269e-46	4	Vav3
6.57145e-29	0.549712	0.648	0.466	9.65938e-25	4	Rc3h2
1.23971e-25	0.549613	0.824	0.794	1.82226e-21	4	Sbno1
3.43913e-27	0.549299	0.738	0.63	5.05517e-23	4	Kdm5a
5.33659e-28	0.548762	0.94	0.942	7.84425e-24	4	Tm9sf3
5.20916e-23	0.547691	0.854	0.882	7.65695e-19	4	Gsk3b
6.27217e-23	0.547685	0.845	0.829	9.21946e-19	4	Tob1
6.4099e-96	0.547432	0.378	0.035	9.42192e-92	4	Rcn1
2.57027e-25	0.547351	0.597	0.412	3.77805e-21	4	Zfp704
2.82749e-24	0.547255	0.867	0.87	4.15613e-20	4	Akr1c12
7.47332e-35	0.546995	0.936	0.95	1.0985e-30	4	Fkbp1a
6.35182e-18	0.54621	0.541	0.407	9.33654e-14	4	Mospd1
1.84077e-22	0.545826	0.811	0.806	2.70575e-18	4	Ythdc1
1.96467e-21	0.545709	0.549	0.368	2.88787e-17	4	Ttyh2
6.50649e-21	0.545661	0.768	0.726	9.56389e-17	4	Gpd2
1.12355e-65	0.545002	0.421	0.079	1.65151e-61	4	Map3k15
2.0905e-26	0.54466	0.635	0.468	3.07283e-22	4	Ttyh3
5.20028e-22	0.544402	0.695	0.622	7.64389e-18	4	Zranb1
6.31303e-26	0.544225	0.76	0.658	9.27953e-22	4	Tnrc6b
5.98147e-17	0.544213	0.742	0.775	8.79216e-13	4	Eif1b
4.79716e-15	0.54361	0.67	0.643	7.05135e-11	4	Pim3
7.80808e-20	0.543021	0.73	0.701	1.14771e-15	4	Lpp
5.02466e-40	0.542176	0.395	0.097	7.38575e-36	4	Pax6
6.42339e-24	0.541886	0.841	0.825	9.44175e-20	4	Iqgap1
2.04098e-27	0.540905	0.545	0.307	3.00003e-23	4	Hook3
3.70379e-25	0.540651	0.888	0.898	5.44421e-21	4	Rbbp6
2.11212e-22	0.539979	0.79	0.823	3.10461e-18	4	Itgb1
1.14644e-21	0.53956	0.721	0.669	1.68516e-17	4	Mkln1
2.99169e-27	0.539265	0.871	0.848	4.39749e-23	4	Atp6ap2
6.64363e-15	0.539123	0.627	0.591	9.76547e-11	4	Elovl7
5.09911e-20	0.538807	0.519	0.351	7.49519e-16	4	Ddhd1
3.43157e-77	0.538757	0.429	0.065	5.04406e-73	4	Kit
1.69381e-27	0.538391	0.717	0.6	2.48973e-23	4	Zmynd11
8.39195e-17	0.538059	0.815	0.824	1.23353e-12	4	Clk1
3.55163e-25	0.537807	0.635	0.486	5.22055e-21	4	Fam135a
2.45101e-30	0.537298	0.987	0.982	3.60273e-26	4	Ndufv3
1.20249e-17	0.536859	0.494	0.298	1.76753e-13	4	Atf6
2.34608e-25	0.53641	0.751	0.668	3.44851e-21	4	Rere
2.79939e-26	0.535975	0.803	0.766	4.11482e-22	4	Spint1
4.90871e-45	0.535854	0.489	0.155	7.21531e-41	4	Abcb9
2.71574e-27	0.53525	0.742	0.644	3.99187e-23	4	Rbm5
1.28505e-21	0.535214	0.605	0.467	1.8889e-17	4	Kmt5b
8.32086e-24	0.535147	0.567	0.383	1.22308e-19	4	Vps50
4.33563e-26	0.534919	0.712	0.563	6.37294e-22	4	Wsb2
1.13043e-20	0.534427	0.609	0.501	1.66162e-16	4	Txndc12
2.25866e-26	0.533999	0.725	0.618	3.32e-22	4	Eps8l2
5.30188e-25	0.533916	0.549	0.327	7.79324e-21	4	Nav1
1.24486e-44	0.533318	0.438	0.13	1.82983e-40	4	Phf21b
1.79666e-27	0.53287	0.571	0.344	2.64091e-23	4	Cbx6
3.64475e-25	0.532424	0.584	0.389	5.35741e-21	4	Rbfox2
8.87476e-27	0.531542	0.575	0.374	1.3045e-22	4	Agap3
5.80849e-36	0.53147	0.961	0.957	8.5379e-32	4	Atp6v1f
3.526e-18	0.531198	0.648	0.561	5.18286e-14	4	Ascc3
9.47975e-21	0.530949	0.567	0.407	1.39343e-16	4	Rictor
5.75115e-154	0.530795	0.378	0.013	8.45361e-150	4	Tesc
8.61466e-25	0.530773	0.815	0.801	1.26627e-20	4	March7
5.9783e-19	0.530569	0.597	0.489	8.7875e-15	4	Zc3h7a
4.45613e-21	0.530544	0.73	0.699	6.55006e-17	4	Jak1
4.00751e-27	0.529902	0.948	0.955	5.89064e-23	4	Ppp1ca
2.99839e-73	0.529424	0.455	0.081	4.40733e-69	4	Tmed8
5.58945e-21	0.529097	0.695	0.644	8.21593e-17	4	Tmem30a
1.8934e-25	0.529068	0.85	0.822	2.78311e-21	4	Lamp2
5.27076e-18	0.529013	0.738	0.764	7.74749e-14	4	Tmem50a
3.7863e-21	0.528811	0.811	0.825	5.56548e-17	4	Dnajc3
2.44799e-19	0.528754	0.665	0.599	3.5983e-15	4	Arf3
5.3721e-19	0.52827	0.635	0.538	7.89645e-15	4	Mdm2
3.27462e-17	0.528195	0.82	0.84	4.81337e-13	4	Tra2a
1.12291e-23	0.52818	0.845	0.87	1.65057e-19	4	Celf1
3.97001e-24	0.528165	0.777	0.772	5.83552e-20	4	Nptn
4.76154e-14	0.527685	0.652	0.618	6.99899e-10	4	Ddit4
6.47253e-15	0.527678	0.734	0.774	9.51398e-11	4	Nufip2
1.07204e-36	0.527277	0.369	0.108	1.5758e-32	4	Tmem158
7.86349e-25	0.527059	0.455	0.227	1.15585e-20	4	Trio
4.43882e-25	0.526953	0.67	0.532	6.52462e-21	4	Mycbp2
2.18455e-26	0.526655	0.807	0.775	3.21107e-22	4	Glyr1
4.6276e-23	0.525876	0.854	0.88	6.80211e-19	4	Myo6
7.20796e-20	0.525818	0.841	0.894	1.0595e-15	4	Ubap2l
1.93853e-24	0.525348	0.755	0.712	2.84944e-20	4	Ocln
7.92856e-24	0.52522	0.528	0.336	1.16542e-19	4	Fbxl15
2.88946e-25	0.524896	0.82	0.799	4.24722e-21	4	Smarca4
9.5944e-36	0.524734	0.502	0.213	1.41028e-31	4	Bace1
1.29542e-20	0.524725	0.665	0.588	1.90414e-16	4	Smad1
1.12445e-19	0.524273	0.665	0.613	1.65283e-15	4	Atp6v1d
5.90512e-22	0.524232	0.777	0.732	8.67994e-18	4	Tmed3
1.48868e-27	0.523515	0.85	0.86	2.18822e-23	4	Mapk3
2.53236e-19	0.523493	0.725	0.714	3.72231e-15	4	Tgoln1
1.7099e-30	0.523183	0.597	0.352	2.51338e-26	4	Ddr1
4.08468e-19	0.522782	0.609	0.497	6.00406e-15	4	Washc2
5.27912e-19	0.521829	0.682	0.61	7.75978e-15	4	Asph
7.13246e-22	0.521673	0.725	0.671	1.0484e-17	4	Kdm2a
1.05429e-14	0.520835	0.579	0.503	1.5497e-10	4	Mast2
3.54562e-40	0.520637	0.987	0.982	5.2117e-36	4	Xist
1.83719e-25	0.52056	0.918	0.939	2.70049e-21	4	Hsbp1
2.71296e-16	0.520516	0.459	0.293	3.98778e-12	4	Bcl2
6.39608e-14	0.52036	0.734	0.739	9.4016e-10	4	Ppp1r10
1.82967e-30	0.520233	0.455	0.179	2.68944e-26	4	Dlg4
6.82428e-19	0.520016	0.712	0.694	1.0031e-14	4	Srek1
4.65929e-18	0.519945	0.635	0.557	6.84869e-14	4	Asxl2
8.31434e-28	0.519842	0.828	0.783	1.22212e-23	4	Nenf
4.60123e-101	0.519356	0.378	0.033	6.76335e-97	4	Setbp1
1.10177e-27	0.519036	0.773	0.677	1.6195e-23	4	Tnks2
9.08092e-26	0.518912	0.833	0.835	1.3348e-21	4	Chmp5
7.67522e-87	0.518676	0.408	0.05	1.12818e-82	4	Dbn1
3.78473e-20	0.518355	0.631	0.536	5.56318e-16	4	Riok3
1.06571e-23	0.518239	0.738	0.679	1.56649e-19	4	Zfp148
6.27028e-77	0.518188	0.438	0.07	9.21668e-73	4	Eml5
4.71153e-93	0.518096	0.391	0.039	6.92548e-89	4	Pcyt1b
1.16865e-18	0.517994	0.678	0.634	1.71779e-14	4	Mgea5
6.73669e-20	0.517978	0.721	0.715	9.90226e-16	4	Tle1
2.74892e-31	0.516705	0.502	0.242	4.04064e-27	4	Zfp516
2.98218e-26	0.516416	0.562	0.339	4.3835e-22	4	Tpst2
3.18893e-51	0.516179	0.468	0.126	4.68741e-47	4	Phldb2
6.5787e-23	0.515924	0.614	0.455	9.67004e-19	4	Vps37b
2.12799e-21	0.515674	0.82	0.843	3.12793e-17	4	Agpat3
3.89866e-21	0.514796	0.85	0.857	5.73064e-17	4	Cstb
5.78461e-18	0.514615	0.567	0.435	8.5028e-14	4	4932438A13Rik
4.80982e-25	0.514387	0.79	0.745	7.06996e-21	4	Copa
1.30189e-28	0.514288	0.631	0.418	1.91364e-24	4	Leng8
4.0485e-40	0.51427	0.996	0.985	5.9509e-36	4	Aes
9.02357e-28	0.514266	0.854	0.826	1.32637e-23	4	Tspan13
1.37489e-19	0.513987	0.73	0.703	2.02095e-15	4	Crebbp
3.35112e-11	0.513685	0.635	0.672	4.92581e-07	4	Ppp2r2d
5.52564e-22	0.51284	0.927	0.908	8.12214e-18	4	Bclaf1
1.82905e-19	0.510927	0.691	0.644	2.68852e-15	4	Mbtd1
2.18486e-11	0.510849	0.494	0.39	3.21152e-07	4	Arl5b
2.20777e-18	0.510814	0.605	0.499	3.2452e-14	4	Dmxl1
6.94237e-14	0.510401	0.678	0.706	1.02046e-09	4	Casp3
1.03448e-20	0.51018	0.644	0.508	1.52058e-16	4	Spty2d1
3.40295e-12	0.510043	0.687	0.76	5.002e-08	4	Imp4
7.2045e-24	0.509027	0.807	0.775	1.05899e-19	4	Prr13
7.81294e-14	0.508783	0.687	0.705	1.14842e-09	4	Bach1
2.16519e-97	0.508409	0.468	0.059	3.18262e-93	4	9330182L06Rik
9.56684e-16	0.507983	0.751	0.773	1.40623e-11	4	Arid1a
3.08194e-17	0.50783	0.541	0.427	4.53014e-13	4	Mapre2
3.66633e-29	0.507824	0.476	0.23	5.38914e-25	4	Mad2l2
1.94063e-06	0.507232	0.592	0.645	0.0285253	4	Tgif1
5.50136e-18	0.506726	0.725	0.688	8.08645e-14	4	Ago2
1.35826e-17	0.506579	0.631	0.55	1.9965e-13	4	Klf10
1.09605e-18	0.506526	0.712	0.695	1.61109e-14	4	Atxn2l
2.6697e-23	0.50609	0.639	0.495	3.92419e-19	4	Prrc2b
2.17703e-19	0.505867	0.742	0.738	3.20002e-15	4	Cyhr1
1.56168e-21	0.505261	0.485	0.295	2.29552e-17	4	Amer1
2.37077e-13	0.504798	0.592	0.537	3.4848e-09	4	Tug1
4.19192e-16	0.50396	0.609	0.533	6.16171e-12	4	Arhgef12
9.48403e-28	0.503747	0.562	0.327	1.39406e-23	4	Ip6k1
7.6774e-15	0.503607	0.549	0.442	1.1285e-10	4	Fam160a2
8.77101e-17	0.502245	0.644	0.594	1.28925e-12	4	Ehmt2
1.82911e-21	0.5021	0.833	0.842	2.68861e-17	4	Ubxn4
6.2107e-20	0.500967	0.687	0.621	9.1291e-16	4	Rsf1
1.27332e-121	0.500521	0.936	0.262	1.87166e-117	4	Chga
8.76636e-13	0.49949	0.584	0.523	1.28857e-08	4	Mindy2
1.66602e-39	0.499078	0.983	0.979	2.44889e-35	4	Clta
4.37951e-23	0.498396	0.79	0.725	6.43745e-19	4	Ets2
1.71327e-10	0.498176	0.541	0.503	2.51834e-06	4	Litaf
2.60298e-24	0.497793	0.858	0.873	3.82612e-20	4	Paip2
4.69365e-28	0.497585	0.983	0.967	6.8992e-24	4	Npc2
1.14416e-30	0.497411	0.987	0.972	1.6818e-26	4	Vcp
2.86747e-23	0.49727	0.76	0.699	4.21489e-19	4	Lrrc58
7.82759e-41	0.496751	1	0.994	1.15058e-36	4	Calm1
2.64352e-25	0.496574	0.498	0.271	3.88571e-21	4	Acadsb
1.99084e-22	0.496043	0.481	0.267	2.92633e-18	4	Ypel5
1.48398e-18	0.495639	0.494	0.326	2.18131e-14	4	Styk1
8.62345e-16	0.495588	0.652	0.634	1.26756e-11	4	Ppp6r3
8.45366e-26	0.495391	0.502	0.277	1.2426e-21	4	Arhgef7
3.50575e-15	0.495044	0.618	0.58	5.1531e-11	4	Rragc
3.07785e-21	0.494726	0.524	0.324	4.52412e-17	4	Maml3
3.34888e-24	0.494583	0.944	0.942	4.92252e-20	4	Ywhaq
1.50578e-25	0.494513	0.627	0.367	2.21335e-21	4	Rhoc
7.74869e-28	0.494093	0.438	0.194	1.13898e-23	4	Ephb3
1.08495e-17	0.493688	0.532	0.372	1.59477e-13	4	Clcn5
3.11853e-22	0.492936	0.609	0.454	4.58392e-18	4	Impdh1
2.8151e-18	0.492315	0.674	0.624	4.13791e-14	4	Peli1
1.19726e-28	0.492307	0.262	0.06	1.75985e-24	4	Ramp3
8.447e-17	0.492164	0.76	0.763	1.24163e-12	4	Gucy2c
4.43931e-22	0.491428	0.845	0.843	6.52535e-18	4	Senp6
5.01335e-46	0.491427	0.476	0.14	7.36912e-42	4	Hap1
9.41374e-21	0.491197	0.876	0.922	1.38373e-16	4	Akr1c13
1.36771e-34	0.491041	0.485	0.206	2.01039e-30	4	Tmem185a
5.97065e-17	0.490535	0.901	0.9	8.77626e-13	4	Onecut2
6.51703e-47	0.490473	0.438	0.123	9.57939e-43	4	Snx30
1.24044e-14	0.49016	0.558	0.468	1.82333e-10	4	Kdm6a
7.26766e-19	0.490081	0.695	0.672	1.06827e-14	4	Yipf4
2.36856e-16	0.489968	0.618	0.554	3.48155e-12	4	Efcab14
2.82555e-22	0.489947	0.279	0.092	4.15327e-18	4	Timp3
1.14853e-11	0.489627	0.923	0.945	1.68823e-07	4	H1f0
6.50245e-29	0.488813	0.584	0.342	9.55795e-25	4	Slc12a7
2.90384e-35	0.488346	0.494	0.2	4.26836e-31	4	Ica1
2.43084e-37	0.488018	1	0.99	3.57309e-33	4	Cfl1
8.71327e-20	0.487079	0.163	0.035	1.28076e-15	4	Serpina1c
3.39916e-16	0.487035	0.506	0.333	4.99643e-12	4	Dusp8
7.38581e-18	0.486935	0.567	0.414	1.08564e-13	4	Lpin2
1.17921e-19	0.486875	0.845	0.899	1.73332e-15	4	Aamp
2.46084e-21	0.48591	0.742	0.7	3.61719e-17	4	Spop
2.04119e-16	0.485886	0.687	0.655	3.00034e-12	4	Bcl10
1.07017e-14	0.485505	0.562	0.491	1.57305e-10	4	Csnk1e
6.41246e-46	0.485413	0.412	0.112	9.42567e-42	4	Sbk1
9.87377e-22	0.485314	0.76	0.773	1.45135e-17	4	Ap3s1
1.57224e-26	0.484477	0.472	0.237	2.31104e-22	4	Bmt2
1.00868e-20	0.484176	0.541	0.379	1.48266e-16	4	Ldb1
8.3887e-24	0.483222	0.446	0.216	1.23305e-19	4	1190002N15Rik
1.01225e-21	0.482672	0.524	0.34	1.48791e-17	4	Tgfbr1
2.01751e-21	0.482653	0.657	0.562	2.96554e-17	4	St6galnac2
1.3559e-27	0.482557	0.481	0.223	1.99303e-23	4	Mcf2l
2.731e-10	0.482299	0.476	0.377	4.01429e-06	4	Dusp6
1.64632e-23	0.482166	0.725	0.687	2.41992e-19	4	Chic2
8.71716e-19	0.482137	0.601	0.474	1.28134e-14	4	Jmjd1c
9.83393e-15	0.481525	0.584	0.501	1.44549e-10	4	Fbxo33
8.63277e-20	0.481223	0.7	0.651	1.26893e-15	4	Mob1b
1.37297e-20	0.481168	0.79	0.801	2.01812e-16	4	Nucb1
8.66709e-82	0.480905	0.421	0.058	1.27398e-77	4	Rtn2
2.24705e-24	0.480329	0.717	0.638	3.30294e-20	4	Abi1
3.43609e-21	0.479935	0.721	0.629	5.0507e-17	4	Acox1
3.8151e-23	0.479931	0.687	0.587	5.60781e-19	4	Akirin1
3.63018e-55	0.479888	0.283	0.037	5.33601e-51	4	Sncb
4.76836e-23	0.479832	0.618	0.447	7.00901e-19	4	2810403A07Rik
1.86825e-15	0.479685	0.85	0.887	2.74614e-11	4	Ptp4a1
1.96547e-15	0.479623	0.665	0.626	2.88904e-11	4	Zfhx3
7.74296e-20	0.479388	0.85	0.902	1.13814e-15	4	Emc10
2.43782e-18	0.479199	0.597	0.488	3.58335e-14	4	Zmym5
3.32775e-60	0.478721	0.421	0.086	4.89146e-56	4	Ret
8.04057e-20	0.477298	0.712	0.666	1.18188e-15	4	Esrp1
3.32163e-19	0.476091	0.773	0.746	4.88246e-15	4	H13
3.83746e-19	0.475962	0.545	0.378	5.64068e-15	4	Ssh2
3.01975e-15	0.475807	0.927	0.949	4.43873e-11	4	Ankrd11
5.13304e-29	0.475747	0.481	0.226	7.54506e-25	4	Trp53bp1
2.27831e-16	0.475109	0.575	0.488	3.34888e-12	4	Tet3
1.61843e-14	0.474518	0.742	0.79	2.37892e-10	4	Ralbp1
2.25706e-20	0.474199	0.88	0.882	3.31766e-16	4	Tuba4a
1.5677e-23	0.474084	0.961	0.958	2.30436e-19	4	Sfpq
8.54505e-18	0.474032	0.657	0.569	1.25604e-13	4	Pdlim5
1.37886e-20	0.473862	0.858	0.9	2.02678e-16	4	Polr2k
2.29146e-16	0.472895	0.644	0.602	3.36822e-12	4	Vezf1
1.29898e-32	0.472767	0.433	0.163	1.90936e-28	4	Asap1
4.53e-20	0.472742	0.644	0.542	6.65865e-16	4	Wipi2
7.37498e-49	0.472471	0.481	0.131	1.08405e-44	4	Ankrd44
7.66057e-23	0.472001	0.936	0.929	1.12603e-18	4	Sf3b6
3.18432e-28	0.471973	0.464	0.206	4.68063e-24	4	Crebrf
6.76813e-60	0.471606	0.425	0.087	9.94847e-56	4	Tle6
3.40155e-15	0.471318	0.67	0.605	4.99994e-11	4	Tsc22d2
4.41433e-64	0.470773	0.416	0.076	6.48862e-60	4	Cep170
5.32007e-15	0.470533	0.644	0.611	7.81997e-11	4	Arrdc4
6.88965e-25	0.470283	0.528	0.312	1.01271e-20	4	Zfp451
3.04401e-17	0.470181	0.661	0.597	4.47438e-13	4	Mapkapk2
1.85981e-24	0.469776	0.876	0.923	2.73374e-20	4	Rab1a
3.32136e-15	0.469489	0.828	0.9	4.88206e-11	4	Mettl26
9.62925e-17	0.468537	0.532	0.389	1.4154e-12	4	Rassf3
1.91471e-14	0.468458	0.73	0.74	2.81443e-10	4	Hif1a
1.13898e-17	0.468386	0.639	0.592	1.67419e-13	4	Ctdsp2
2.05453e-18	0.46828	0.742	0.734	3.01996e-14	4	Ppp4r3b
2.31353e-15	0.467917	0.605	0.525	3.40065e-11	4	Med13l
1.34934e-37	0.467828	0.446	0.147	1.9834e-33	4	Cst6
1.21782e-15	0.467409	0.592	0.508	1.79007e-11	4	Srpk2
2.08354e-17	0.467169	0.644	0.549	3.0626e-13	4	Mia3
6.46513e-29	0.466531	0.451	0.187	9.50309e-25	4	Fam102b
7.10098e-19	0.466321	0.665	0.586	1.04377e-14	4	Tspan7
6.09637e-106	0.466238	0.275	0.011	8.96105e-102	4	Ttc28
2.78068e-16	0.466212	0.73	0.722	4.08732e-12	4	Gfpt1
4.31135e-17	0.465866	0.742	0.751	6.33726e-13	4	Tmed4
7.35689e-19	0.465862	0.481	0.303	1.08139e-14	4	Zfp608
5.04555e-21	0.465339	0.747	0.735	7.41646e-17	4	Mkrn1
9.89699e-21	0.464984	0.682	0.581	1.45476e-16	4	Rnf11
1.67756e-18	0.464537	0.627	0.53	2.46584e-14	4	Atp6v1c1
1.99802e-21	0.464535	0.549	0.364	2.93688e-17	4	Mfsd2a
5.09467e-16	0.464313	0.781	0.802	7.48865e-12	4	Ube2r2
3.54267e-21	0.464308	0.648	0.56	5.20737e-17	4	Exoc5
1.08897e-18	0.464249	0.498	0.314	1.60068e-14	4	Cpq
4.99392e-19	0.464052	0.682	0.599	7.34056e-15	4	Wsb1
1.59333e-16	0.463341	0.725	0.734	2.34203e-12	4	Nckap1
2.58227e-20	0.463207	0.665	0.56	3.79568e-16	4	Med13
1.73458e-17	0.462777	0.451	0.276	2.54965e-13	4	Fam53c
3.46663e-13	0.462633	0.549	0.483	5.09559e-09	4	Akap11
6.75206e-16	0.462305	0.82	0.863	9.92486e-12	4	Arhgap5
7.00008e-23	0.462116	0.532	0.329	1.02894e-18	4	Cdc42bpa
6.84109e-08	0.462037	0.755	0.855	0.00100557	4	Mlxipl
4.96171e-33	0.46192	0.459	0.181	7.29322e-29	4	Galnt12
1.92321e-31	0.461852	0.515	0.229	2.82693e-27	4	Trp53inp2
5.55813e-25	0.461631	0.549	0.336	8.1699e-21	4	Suco
2.48206e-24	0.461357	0.524	0.303	3.64838e-20	4	Zswim8
7.47667e-16	0.461114	0.429	0.248	1.099e-11	4	Trp53inp1
1.64263e-08	0.460982	0.635	0.698	0.00024145	4	Fdft1
7.10753e-19	0.460566	0.833	0.863	1.04474e-14	4	Ddb1
2.32052e-21	0.460543	0.575	0.397	3.41093e-17	4	Gns
1.3158e-17	0.460262	0.867	0.925	1.9341e-13	4	Brd2
1.90063e-16	0.460132	0.708	0.722	2.79374e-12	4	Wdr26
2.22835e-15	0.459927	0.661	0.601	3.27545e-11	4	Rhou
1.33327e-18	0.459764	0.528	0.365	1.95977e-14	4	Kidins220
1.48266e-15	0.459553	0.609	0.541	2.17936e-11	4	Ndel1
3.99356e-61	0.459134	0.391	0.069	5.87013e-57	4	Mboat2
1.51918e-19	0.458736	0.545	0.379	2.23305e-15	4	Ncoa2
8.36809e-25	0.458705	0.961	0.98	1.23003e-20	4	Srrm2
1.46e-16	0.458457	0.532	0.422	2.14605e-12	4	Fbxo11
3.24415e-18	0.45839	0.82	0.838	4.76858e-14	4	Pura
2.07533e-20	0.458232	0.923	0.941	3.05052e-16	4	Abracl
8.35353e-19	0.458033	0.502	0.335	1.22789e-14	4	Adgrg1
4.36836e-15	0.45783	0.562	0.459	6.42105e-11	4	Foxa3
5.16731e-16	0.457489	0.76	0.809	7.59543e-12	4	Brd4
1.17947e-19	0.45712	0.734	0.699	1.7337e-15	4	Usf2
1.58857e-17	0.457066	0.721	0.685	2.33503e-13	4	Sptan1
1.20367e-19	0.456952	0.528	0.343	1.76928e-15	4	Ece1
3.76389e-22	0.456458	0.549	0.356	5.53254e-18	4	Ubqln2
3.07635e-66	0.456384	0.408	0.071	4.52193e-62	4	Mapre3
9.03953e-28	0.456105	0.511	0.259	1.32872e-23	4	Setd7
1.32222e-19	0.456061	0.442	0.243	1.94353e-15	4	Tmem123
6.92637e-61	0.455555	0.476	0.097	1.01811e-56	4	Syp
5.82474e-17	0.455139	0.678	0.631	8.56179e-13	4	Cnn3
1.64615e-21	0.455117	0.648	0.514	2.41967e-17	4	Hipk1
1.3076e-18	0.455003	0.738	0.743	1.92204e-14	4	Tm2d2
3.9045e-16	0.454817	0.94	0.936	5.73922e-12	4	Manf
1.87657e-19	0.45438	0.773	0.748	2.75838e-15	4	Ctsa
1.37837e-16	0.454344	0.665	0.611	2.02606e-12	4	Kif21a
9.29784e-24	0.454151	0.468	0.245	1.36669e-19	4	Rab12
7.84622e-18	0.454054	0.494	0.322	1.15332e-13	4	Nectin1
4.3548e-89	0.453903	0.339	0.03	6.40112e-85	4	Rspo4
4.00729e-17	0.453087	0.618	0.552	5.89032e-13	4	Cdc73
5.65263e-20	0.45308	0.901	0.946	8.30881e-16	4	Rab2a
3.9476e-16	0.453001	0.584	0.487	5.80258e-12	4	Nbr1
6.17165e-73	0.452857	0.236	0.015	9.07171e-69	4	Fjx1
2.60864e-14	0.452299	0.579	0.504	3.83444e-10	4	Ep300
3.27791e-12	0.452037	0.519	0.43	4.8182e-08	4	Mga
1.47445e-79	0.451898	0.335	0.033	2.1673e-75	4	Enho
1.32145e-12	0.451754	0.614	0.574	1.9424e-08	4	Uso1
8.58339e-18	0.451715	0.742	0.748	1.26167e-13	4	Wac
1.59249e-22	0.451218	0.489	0.278	2.3408e-18	4	Myo1b
3.08977e-19	0.450844	0.931	0.95	4.54165e-15	4	Ssr2
2.49939e-53	0.45067	0.313	0.047	3.67385e-49	4	Mmp7
9.50756e-20	0.450427	0.648	0.556	1.39752e-15	4	Tpp1
1.93611e-13	0.45001	0.575	0.524	2.84588e-09	4	Gstz1
2.49454e-16	0.449877	0.798	0.85	3.66673e-12	4	Tram1
4.03924e-21	0.449727	0.695	0.618	5.93728e-17	4	Zfr
2.95977e-14	0.449673	0.575	0.507	4.35057e-10	4	Kdm5c
1.24129e-17	0.449298	0.601	0.499	1.82457e-13	4	Baz2a
2.77628e-18	0.449049	0.648	0.578	4.08085e-14	4	Lypla2
4.17799e-17	0.448884	0.635	0.565	6.14122e-13	4	Clk4
2.19994e-18	0.448749	0.622	0.533	3.23369e-14	4	2510039O18Rik
2.00576e-15	0.448619	0.579	0.489	2.94827e-11	4	Rabgap1l
7.29402e-20	0.44831	0.841	0.875	1.07215e-15	4	Cmas
1.9603e-16	0.448123	0.481	0.308	2.88145e-12	4	Mxd1
1.45908e-16	0.448078	0.511	0.363	2.1447e-12	4	March8
3.44985e-10	0.447775	0.528	0.484	5.07093e-06	4	Rasa2
8.83012e-17	0.447666	0.674	0.588	1.29794e-12	4	Spag9
4.96277e-19	0.447636	0.524	0.366	7.29477e-15	4	Pcgf3
2.27786e-30	0.447064	0.378	0.128	3.34823e-26	4	Ceacam1
6.90763e-20	0.447027	0.794	0.827	1.01535e-15	4	Tmed7
2.30706e-94	0.446815	0.365	0.033	3.39114e-90	4	Atp2b4
3.17666e-17	0.446551	0.906	0.928	4.66937e-13	4	Cda
5.41628e-86	0.446548	0.378	0.042	7.96139e-82	4	Gdap1l1
3.42716e-17	0.446346	0.661	0.603	5.03758e-13	4	Rbm6
1.13112e-18	0.446243	0.674	0.605	1.66264e-14	4	Traf4
5.43131e-20	0.445874	0.279	0.099	7.98349e-16	4	Maged2
2.31355e-16	0.445631	0.678	0.637	3.40069e-12	4	Pank3
1.18326e-15	0.44561	0.725	0.774	1.73927e-11	4	Polr2g
2.23747e-48	0.445136	0.395	0.095	3.28886e-44	4	Kif12
1.68873e-15	0.445052	0.82	0.838	2.48226e-11	4	Pnisr
2.02803e-16	0.444826	0.657	0.618	2.98101e-12	4	Kansl1
2.93571e-38	0.44461	0.433	0.138	4.3152e-34	4	Evpl
4.01344e-18	0.444363	0.494	0.312	5.89936e-14	4	Mapk14
1.81539e-13	0.444109	0.73	0.792	2.66844e-09	4	Bud31
4.633e-17	0.443813	0.648	0.549	6.81005e-13	4	Npc1l1
1.37443e-15	0.443804	0.687	0.691	2.02027e-11	4	Asah1
4.65089e-11	0.443793	0.665	0.709	6.83635e-07	4	Strbp
2.69963e-19	0.443016	0.996	0.99	3.96819e-15	4	Ubc
5.74382e-20	0.44253	0.528	0.359	8.44285e-16	4	2310022B05Rik
3.13262e-15	0.442469	0.515	0.391	4.60464e-11	4	Ppp1r13b
2.65968e-17	0.442289	0.7	0.668	3.90947e-13	4	Copg1
2.18084e-25	0.442142	0.519	0.29	3.20562e-21	4	Ptprg
2.63771e-13	0.442092	0.549	0.478	3.87717e-09	4	Abhd17b
2.32256e-14	0.441602	0.708	0.745	3.41392e-10	4	Rnpep
2.29094e-16	0.441516	0.455	0.3	3.36745e-12	4	Fam174a
3.88977e-14	0.44123	0.747	0.774	5.71758e-10	4	Akap9
1.25621e-15	0.441135	0.631	0.561	1.8465e-11	4	Fam91a1
1.63145e-26	0.441132	0.468	0.233	2.39806e-22	4	Cobll1
2.42268e-16	0.440912	0.592	0.488	3.56109e-12	4	Itpr3
2.00216e-17	0.440903	0.76	0.759	2.94298e-13	4	Sec63
9.46669e-26	0.44079	0.416	0.187	1.39151e-21	4	Gpcpd1
1.38431e-13	0.440578	0.442	0.309	2.03479e-09	4	Hipk3
1.99481e-19	0.439894	0.691	0.636	2.93218e-15	4	Stk25
9.31325e-15	0.439322	0.622	0.568	1.36895e-10	4	Pycr2
1.49165e-28	0.438719	0.97	0.981	2.19257e-24	4	Hnrnpk
9.45866e-24	0.438503	0.953	0.956	1.39033e-19	4	Cdc42
8.05089e-15	0.438381	0.545	0.449	1.1834e-10	4	Agap1
9.77357e-27	0.438255	0.974	0.968	1.43662e-22	4	Ywhaz
1.94902e-16	0.437854	0.502	0.355	2.86486e-12	4	Klhl24
2.74372e-18	0.437758	0.691	0.653	4.03299e-14	4	Ywhag
2.50877e-16	0.437748	0.481	0.333	3.68764e-12	4	Dip2b
5.6574e-17	0.436688	0.923	0.946	8.31581e-13	4	Tax1bp1
2.82229e-15	0.436158	0.571	0.467	4.14848e-11	4	Prpf39
3.56738e-17	0.436039	0.597	0.511	5.24369e-13	4	Cdc42se2
1.97335e-17	0.436009	0.777	0.836	2.90062e-13	4	Pum1
5.17415e-13	0.435717	0.725	0.801	7.60548e-09	4	N4bp2l2
4.96069e-22	0.435444	0.472	0.27	7.29172e-18	4	Crtc3
1.76779e-15	0.435375	0.79	0.844	2.59848e-11	4	BC005537
6.45316e-14	0.435349	0.558	0.468	9.48549e-10	4	Ralgapa2
1.0282e-17	0.435298	0.738	0.733	1.51135e-13	4	Ppp2r1a
5.04041e-11	0.43526	0.605	0.616	7.4089e-07	4	9530068E07Rik
1.37884e-16	0.435188	0.725	0.738	2.02676e-12	4	Capns1
9.51045e-52	0.435074	0.378	0.082	1.39794e-47	4	Ctxn1
3.39613e-24	0.435009	0.502	0.29	4.99198e-20	4	Fam216a
9.16671e-20	0.434915	0.751	0.734	1.34741e-15	4	Ccni
4.95298e-16	0.43462	0.738	0.77	7.28039e-12	4	Cript
6.96496e-15	0.434415	0.601	0.537	1.02378e-10	4	Setd2
2.73447e-11	0.434325	0.7	0.735	4.0194e-07	4	Usp7
9.39704e-20	0.434269	0.983	0.971	1.38127e-15	4	Arf1
9.04421e-19	0.434262	0.876	0.892	1.32941e-14	4	Ufc1
5.14166e-16	0.433945	0.678	0.639	7.55773e-12	4	Slc29a1
6.35351e-37	0.433551	0.361	0.1	9.33903e-33	4	Tbc1d8
3.06451e-20	0.433351	0.785	0.738	4.50453e-16	4	Atp11b
1.68064e-22	0.433342	0.502	0.301	2.47038e-18	4	Sort1
4.26687e-72	0.432777	0.343	0.042	6.27187e-68	4	Nme9
7.15702e-15	0.432674	0.687	0.693	1.05201e-10	4	Golph3
2.0893e-17	0.432621	0.536	0.4	3.07106e-13	4	Zmym2
4.64925e-16	0.431943	0.541	0.423	6.83394e-12	4	Galk2
8.37806e-61	0.431907	0.403	0.075	1.23149e-56	4	Unc13a
5.35861e-13	0.431785	0.485	0.379	7.87662e-09	4	Fgd4
3.45905e-20	0.431553	0.536	0.357	5.08446e-16	4	Epm2aip1
1.81231e-18	0.430901	0.721	0.689	2.66391e-14	4	Picalm
7.21968e-23	0.430409	0.476	0.247	1.06122e-18	4	Sorcs2
1.66711e-15	0.430172	0.562	0.462	2.45049e-11	4	Lats1
1.39613e-19	0.430104	0.708	0.68	2.05216e-15	4	Tm2d1
1.66847e-09	0.429964	0.734	0.778	2.45249e-05	4	Lmo4
2.62655e-17	0.429506	0.687	0.656	3.86076e-13	4	Gapvd1
7.76135e-17	0.429404	0.511	0.364	1.14084e-12	4	Mfsd1
4.51157e-18	0.429242	0.665	0.614	6.63155e-14	4	Phf20l1
1.1241e-11	0.428504	0.524	0.452	1.65231e-07	4	Hbp1
8.63417e-18	0.428296	0.67	0.606	1.26914e-13	4	Zfp871
7.07359e-13	0.428015	0.554	0.494	1.03975e-08	4	Cbfb
1.50602e-12	0.427587	0.579	0.549	2.2137e-08	4	Zfp664
2.31491e-22	0.42724	0.416	0.204	3.40269e-18	4	Jade3
2.36592e-20	0.426531	0.403	0.198	3.47766e-16	4	Ypel2
4.05657e-109	0.426433	0.369	0.027	5.96276e-105	4	Slc29a4
1.64423e-11	0.425977	0.511	0.418	2.41685e-07	4	Snhg18
1.10014e-07	0.42572	0.421	0.357	0.0016171	4	1110012L19Rik
7.39138e-16	0.425172	0.485	0.342	1.08646e-11	4	Slc17a5
1.61571e-18	0.425115	0.687	0.592	2.37493e-14	4	Smg1
5.81271e-70	0.424578	0.399	0.065	8.5441e-66	4	Capn2
6.15231e-19	0.424207	0.326	0.129	9.04329e-15	4	Arc
5.86495e-13	0.424057	0.532	0.448	8.62089e-09	4	Zfp800
1.71939e-15	0.424013	0.798	0.828	2.52733e-11	4	Myh9
1.10789e-13	0.423643	0.755	0.827	1.62849e-09	4	Ufm1
6.27505e-14	0.423327	0.648	0.613	9.2237e-10	4	Pabpn1
2.47157e-18	0.423094	0.451	0.267	3.63296e-14	4	Phf21a
1.77354e-83	0.422979	0.326	0.03	2.60693e-79	4	Rbfox3
5.09673e-08	0.422493	0.442	0.372	0.000749168	4	Foxo3
1.06532e-14	0.422453	0.609	0.536	1.56592e-10	4	Tia1
1.57599e-15	0.422387	0.489	0.357	2.31655e-11	4	Map4
2.81642e-62	0.422357	0.365	0.057	4.13986e-58	4	Gck
3.29666e-17	0.421683	0.747	0.755	4.84576e-13	4	Csnk1g2
1.83829e-15	0.421487	0.515	0.374	2.7021e-11	4	Tspyl1
1.70413e-12	0.421276	0.592	0.56	2.50489e-08	4	Tox4
1.00599e-11	0.421123	0.631	0.641	1.4787e-07	4	Slc39a7
2.32351e-16	0.420429	0.519	0.38	3.41533e-12	4	Apbb2
6.94966e-18	0.420108	0.871	0.913	1.02153e-13	4	Ptbp1
7.06388e-12	0.419769	0.635	0.646	1.03832e-07	4	Setd5
1.77858e-20	0.419732	0.515	0.325	2.61433e-16	4	P4ha1
8.79674e-15	0.419211	0.635	0.6	1.29303e-10	4	Znrf2
2.44918e-09	0.419087	0.845	0.897	3.60005e-05	4	Fubp1
8.15652e-14	0.418865	0.481	0.361	1.19893e-09	4	Gxylt1
6.25708e-14	0.418718	0.661	0.638	9.19728e-10	4	Acbd3
9.53563e-16	0.41843	0.833	0.875	1.40164e-11	4	Srp72
5.27267e-16	0.41838	0.712	0.709	7.7503e-12	4	Lamtor3
1.30173e-21	0.418102	0.421	0.206	1.91341e-17	4	March9
1.45748e-15	0.417911	1	0.996	2.14235e-11	4	Pkm
1.10447e-11	0.41786	0.515	0.431	1.62346e-07	4	Stx17
4.73014e-13	0.417859	0.519	0.378	6.95284e-09	4	Maff
7.49797e-17	0.417639	0.433	0.259	1.10213e-12	4	Tmem181a
4.52615e-14	0.417417	0.661	0.648	6.65298e-10	4	Irf6
6.05181e-10	0.417367	0.893	0.924	8.89555e-06	4	Fdps
3.34914e-11	0.416974	0.635	0.665	4.92289e-07	4	Lrp10
3.83606e-17	0.416682	0.567	0.449	5.63863e-13	4	Llgl2
1.80574e-17	0.416557	0.944	0.957	2.65425e-13	4	Calm3
5.47414e-15	0.416398	0.695	0.702	8.04644e-11	4	Stxbp2
2.10354e-14	0.416132	0.485	0.364	3.092e-10	4	Ccndbp1
8.6017e-13	0.415877	0.631	0.598	1.26436e-08	4	Ubr5
1.23582e-10	0.415678	0.648	0.634	1.81653e-06	4	Mthfd2
2.12692e-16	0.415654	0.687	0.642	3.12636e-12	4	Plxnb2
9.0572e-76	0.415293	0.378	0.049	1.33132e-71	4	Pnmal1
1.37278e-12	0.415287	0.614	0.562	2.01785e-08	4	Ppp1r15b
8.22295e-12	0.415089	0.794	0.859	1.20869e-07	4	Mcl1
4.01943e-15	0.414483	0.67	0.664	5.90816e-11	4	Wbp2
7.66988e-23	0.414339	0.957	0.968	1.1274e-18	4	Rhoa
1.29815e-11	0.414137	0.807	0.863	1.90815e-07	4	Larp4
1.5616e-14	0.413884	0.721	0.748	2.29539e-10	4	Wasl
6.90034e-17	0.413654	0.549	0.392	1.01428e-12	4	Tapbp
4.78992e-08	0.413628	0.635	0.588	0.00070407	4	Dusp1
2.70383e-13	0.413624	0.567	0.518	3.97436e-09	4	Nrbp1
9.25347e-66	0.413348	0.322	0.042	1.36017e-61	4	Cdc42ep3
6.9348e-13	0.41313	0.755	0.802	1.01935e-08	4	Stt3a
6.02242e-16	0.412882	0.468	0.312	8.85236e-12	4	Tbc1d16
2.94496e-56	0.412609	0.365	0.065	4.32879e-52	4	Adgrl1
2.42615e-13	0.412495	0.695	0.719	3.56619e-09	4	Atg3
8.55245e-17	0.412335	0.571	0.451	1.25713e-12	4	Mef2a
8.07722e-16	0.412034	0.747	0.774	1.18727e-11	4	Brd1
1.08624e-15	0.41176	0.446	0.289	1.59667e-11	4	Rgl2
1.16347e-13	0.411093	0.7	0.719	1.71018e-09	4	Trabd
4.73391e-36	0.411016	0.472	0.176	6.95838e-32	4	Hsf2
1.26841e-27	0.410385	0.399	0.154	1.86444e-23	4	Bicd1
7.24342e-13	0.410269	0.536	0.455	1.06471e-08	4	Ubr3
5.9581e-12	0.410246	0.773	0.82	8.75781e-08	4	Yy1
9.18782e-19	0.410239	0.412	0.226	1.35052e-14	4	Lxn
3.34138e-15	0.409777	0.815	0.885	4.91149e-11	4	Fam104a
2.92305e-22	0.409331	0.476	0.272	4.29659e-18	4	Tmem9
1.07945e-07	0.408865	0.554	0.562	0.00158668	4	Swt1
5.96263e-18	0.408809	0.481	0.308	8.76447e-14	4	Dennd1b
9.28938e-17	0.40879	0.545	0.421	1.36545e-12	4	Arid1b
1.1929e-07	0.408729	0.558	0.593	0.00175344	4	Scpep1
9.27322e-17	0.408654	0.541	0.414	1.36307e-12	4	Cnppd1
1.29066e-15	0.408646	0.901	0.931	1.89714e-11	4	Ddost
2.64453e-09	0.407974	0.481	0.408	3.8872e-05	4	Jarid2
2.23285e-16	0.407633	0.361	0.188	3.28207e-12	4	Frmd4a
2.9351e-13	0.407554	0.536	0.452	4.3143e-09	4	Ammecr1l
2.60283e-14	0.407504	0.536	0.444	3.8259e-10	4	Uhrf2
1.14854e-17	0.407251	0.494	0.322	1.68823e-13	4	Ulk1
1.33261e-14	0.406682	0.485	0.347	1.9588e-10	4	Tanc1
4.69557e-11	0.406438	0.584	0.567	6.90202e-07	4	Cpt2
5.69863e-11	0.40635	0.386	0.268	8.37642e-07	4	Cdc14b
5.92391e-09	0.406225	0.588	0.594	8.70756e-05	4	Qsox1
3.31448e-13	0.406155	0.395	0.252	4.87195e-09	4	Nt5dc2
3.85672e-15	0.405967	0.558	0.464	5.66899e-11	4	Gbf1
3.9379e-12	0.405491	0.579	0.541	5.78832e-08	4	Cdk8
1.16662e-12	0.40526	0.609	0.579	1.71481e-08	4	Ccnt1
2.8489e-71	0.405219	0.352	0.046	4.18761e-67	4	Gdf11
5.81788e-13	0.4052	0.541	0.463	8.5517e-09	4	Usp33
1.26955e-21	0.404888	0.725	0.568	1.86611e-17	4	Cdhr2
1.97963e-18	0.404848	0.931	0.938	2.90986e-14	4	Ppp2ca
3.76613e-12	0.404612	0.725	0.74	5.53583e-08	4	Golga4
5.41385e-13	0.404107	0.579	0.514	7.95782e-09	4	Smarcc2
1.42516e-10	0.404058	0.485	0.387	2.09484e-06	4	Mafk
6.41235e-18	0.403618	0.73	0.745	9.42552e-14	4	Dnpep
1.62125e-52	0.403485	0.356	0.07	2.38307e-48	4	Sh2d3c
6.88669e-10	0.402724	0.597	0.621	1.01227e-05	4	Nkiras2
1.39062e-12	0.401859	0.532	0.456	2.04408e-08	4	Ptpra
2.26012e-10	0.401849	0.635	0.635	3.32215e-06	4	Gprin3
2.09113e-11	0.401775	0.644	0.636	3.07375e-07	4	Fam83e
4.33607e-11	0.401402	0.532	0.483	6.37359e-07	4	Epc2
1.78739e-24	0.401351	0.386	0.161	2.62729e-20	4	Klhl7
4.37828e-15	0.401205	0.687	0.663	6.43564e-11	4	AI314180
2.07468e-13	0.400717	0.648	0.636	3.04957e-09	4	Erbb3
1.99231e-17	0.40059	0.494	0.328	2.92849e-13	4	Synrg
5.01711e-42	0.400449	0.361	0.086	7.37465e-38	4	Chd3os
3.96485e-15	0.399902	0.85	0.889	5.82794e-11	4	Papola
1.92256e-16	0.399801	0.876	0.922	2.82597e-12	4	Srsf11
3.98073e-46	0.39978	0.361	0.074	5.85127e-42	4	Mrln
1.98716e-09	0.399577	0.597	0.601	2.92093e-05	4	Dctn4
5.74799e-11	0.399439	0.3	0.166	8.44897e-07	4	Gm16486
2.82857e-21	0.399409	0.974	0.968	4.15771e-17	4	Rbx1
8.41944e-11	0.398455	0.481	0.394	1.23757e-06	4	Tnrc18
1.08473e-111	0.398446	0.309	0.015	1.59444e-107	4	Mfng
4.88698e-14	0.39825	0.764	0.802	7.18337e-10	4	Ube3a
1.11639e-16	0.398029	0.446	0.277	1.64098e-12	4	Ippk
6.05675e-17	0.397803	0.828	0.861	8.90282e-13	4	Sdf4
1.55076e-21	0.397465	0.876	0.779	2.27946e-17	4	Ndrg1
1.52884e-14	0.397447	0.742	0.693	2.24725e-10	4	Tmed6
4.20638e-17	0.397438	0.781	0.832	6.18296e-13	4	Smarce1
1.43826e-10	0.396802	0.519	0.461	2.1141e-06	4	Pan3
1.30485e-18	0.396692	0.489	0.311	1.91799e-14	4	Nbas
2.81739e-19	0.396657	0.476	0.287	4.14129e-15	4	Arl8a
8.32907e-08	0.396521	0.468	0.427	0.00122429	4	Epb41l5
1.96325e-14	0.396305	0.468	0.319	2.88579e-10	4	Lpin1
2.41461e-18	0.396202	0.532	0.377	3.54923e-14	4	Ccnt2
2.01185e-11	0.396153	0.657	0.693	2.95722e-07	4	Ube2q1
5.9499e-10	0.396082	0.639	0.678	8.74575e-06	4	Gpbp1
6.07648e-09	0.396065	0.794	0.864	8.93182e-05	4	Fads1
2.75236e-16	0.396047	0.485	0.335	4.04569e-12	4	Myrf
1.2861e-11	0.395925	0.747	0.782	1.89044e-07	4	Zfp292
5.48489e-49	0.395733	0.412	0.104	8.06223e-45	4	Wdr47
3.35446e-10	0.395724	0.708	0.768	4.93072e-06	4	St3gal6
1.86212e-12	0.395532	0.734	0.786	2.73712e-08	4	Actr10
1.08908e-14	0.395275	0.605	0.539	1.60084e-10	4	Lnpep
7.0294e-24	0.394986	0.292	0.087	1.03325e-19	4	Bex1
1.18611e-08	0.394984	0.601	0.638	0.000174347	4	Ctnnbip1
4.84243e-07	0.394603	0.438	0.376	0.00711788	4	Aldoc
3.45935e-18	0.394431	0.79	0.845	5.08491e-14	4	Dctn2
4.94371e-11	0.394399	0.506	0.428	7.26676e-07	4	Mon2
4.21475e-13	0.394389	0.511	0.403	6.19525e-09	4	Scamp1
2.48838e-17	0.394132	0.871	0.904	3.65767e-13	4	Ssr3
7.33842e-07	0.393987	0.472	0.437	0.0107867	4	Zdhhc2
7.95695e-12	0.393948	0.639	0.644	1.16959e-07	4	Bmpr1a
1.05169e-32	0.393773	1	0.997	1.54588e-28	4	Eif1
1.26937e-29	0.393533	0.382	0.131	1.86584e-25	4	Arhgef28
1.83007e-10	0.393294	0.579	0.565	2.69002e-06	4	Stx16
2.25796e-06	0.393267	0.305	0.217	0.0331898	4	Egr2
1.09386e-10	0.393222	0.657	0.696	1.60786e-06	4	Tsg101
5.85459e-48	0.393156	0.369	0.081	8.60567e-44	4	Creb3l1
1.0733e-09	0.392981	0.661	0.692	1.57764e-05	4	Usp15
2.04296e-13	0.392725	0.678	0.707	3.00295e-09	4	Csnk1g3
1.95208e-48	0.392676	0.33	0.064	2.86937e-44	4	Esam
2.12424e-15	0.392557	0.648	0.602	3.12242e-11	4	Usp22
1.32805e-14	0.392492	0.665	0.634	1.9521e-10	4	Srpr
1.32586e-18	0.392424	0.421	0.231	1.94888e-14	4	Tmx4
9.4378e-25	0.392199	0.412	0.168	1.38726e-20	4	Ass1
9.21284e-16	0.391751	0.833	0.87	1.3542e-11	4	Tmem176a
4.21506e-12	0.391677	0.451	0.315	6.19572e-08	4	Tshz2
1.02276e-16	0.391672	0.773	0.777	1.50335e-12	4	Arcn1
1.25235e-11	0.391419	0.884	0.929	1.84083e-07	4	Pdia6
1.02178e-09	0.391233	0.712	0.792	1.50191e-05	4	Sys1
4.23683e-77	0.391118	0.322	0.033	6.22772e-73	4	Ints6l
2.26694e-15	0.39109	0.485	0.348	3.33217e-11	4	Tnks
1.25868e-15	0.390954	0.691	0.662	1.85013e-11	4	Smim14
4.3779e-17	0.390813	0.927	0.958	6.43507e-13	4	Top1
4.69078e-11	0.390753	0.541	0.484	6.89497e-07	4	Epc1
2.83611e-13	0.390583	0.76	0.802	4.1688e-09	4	Tardbp
1.45936e-13	0.390383	0.549	0.462	2.14511e-09	4	Dock7
2.23415e-09	0.390213	0.481	0.428	3.28397e-05	4	Hs2st1
4.22002e-11	0.3902	0.567	0.527	6.20301e-07	4	Btbd7
1.60269e-14	0.389967	0.815	0.837	2.35579e-10	4	Eml4
2.64218e-06	0.389924	0.631	0.716	0.0388374	4	Ttc14
8.80713e-12	0.389882	0.579	0.556	1.29456e-07	4	Cyb561
3.46061e-20	0.389869	0.343	0.148	5.08675e-16	4	Trpc1
4.31141e-10	0.389559	0.751	0.819	6.33734e-06	4	Rnf128
2.537e-10	0.389526	0.515	0.46	3.72914e-06	4	Txndc11
2.85935e-10	0.389341	0.545	0.522	4.20296e-06	4	1300002E11Rik
4.2417e-15	0.389307	0.425	0.26	6.23488e-11	4	Trim44
4.81604e-27	0.389256	0.352	0.126	7.0791e-23	4	Whrn
4.56382e-12	0.389236	0.485	0.382	6.70836e-08	4	Tead1
3.8035e-21	0.389108	0.502	0.305	5.59077e-17	4	Zyg11b
1.0925e-12	0.389107	0.451	0.316	1.60586e-08	4	Dhx40
1.14175e-11	0.389012	0.747	0.815	1.67826e-07	4	Dhx9
1.72179e-17	0.388752	0.794	0.784	2.53086e-13	4	Hipk2
1.23708e-56	0.388338	0.365	0.065	1.81839e-52	4	Tle2
4.05018e-14	0.388216	0.725	0.705	5.95335e-10	4	Ryk
7.66553e-10	0.38783	0.506	0.456	1.12676e-05	4	Paxbp1
6.6665e-12	0.387708	0.494	0.405	9.79909e-08	4	Hs6st1
5.94307e-13	0.387501	0.412	0.262	8.73572e-09	4	Trove2
1.81495e-10	0.386867	0.648	0.67	2.6678e-06	4	Limd1
1.07602e-12	0.386615	0.635	0.647	1.58163e-08	4	Dda1
6.72503e-09	0.386483	0.652	0.695	9.88512e-05	4	B4galt6
3.28173e-71	0.386208	0.318	0.035	4.82382e-67	4	Samd14
5.43088e-09	0.386006	0.584	0.589	7.98285e-05	4	Psme4
1.29251e-10	0.385883	0.597	0.6	1.89986e-06	4	Arih1
4.81116e-11	0.385865	0.712	0.753	7.07192e-07	4	Lasp1
2.28536e-08	0.385747	0.682	0.738	0.000335925	4	Rhpn2
3.99591e-16	0.385563	0.305	0.135	5.87359e-12	4	Nrp1
2.5967e-18	0.3852	0.502	0.336	3.81689e-14	4	Zcchc14
6.20584e-12	0.385144	0.742	0.79	9.12196e-08	4	Pum2
4.73038e-11	0.385088	0.661	0.686	6.95318e-07	4	Pds5a
4.33807e-85	0.383849	0.322	0.028	6.37653e-81	4	Celf5
1.01741e-12	0.383515	0.567	0.501	1.49549e-08	4	Ubxn6
9.92494e-26	0.382875	0.395	0.159	1.45887e-21	4	Cuedc1
4.60508e-07	0.382769	0.459	0.425	0.00676901	4	Fchsd2
2.53977e-07	0.382744	0.446	0.392	0.0037332	4	Yod1
3.51378e-11	0.382503	0.798	0.848	5.1649e-07	4	Asns
6.69676e-11	0.38249	0.438	0.329	9.84357e-07	4	Nedd4l
4.75564e-07	0.382423	0.549	0.575	0.00699032	4	Mlx
2.76975e-14	0.382272	0.459	0.313	4.07126e-10	4	Nav2
8.48958e-12	0.38223	0.811	0.869	1.24788e-07	4	Rab10
7.88664e-51	0.381675	0.339	0.061	1.15926e-46	4	Sidt1
3.07988e-16	0.381672	0.833	0.862	4.52711e-12	4	Dnajb6
3.33615e-14	0.381606	0.811	0.86	4.90381e-10	4	Arl1
1.88271e-09	0.381499	0.678	0.715	2.76739e-05	4	Zcchc6
7.63902e-12	0.381294	0.468	0.356	1.12286e-07	4	Crebzf
2.04174e-14	0.38128	0.605	0.556	3.00115e-10	4	Retreg2
7.70352e-10	0.380681	0.605	0.601	1.13234e-05	4	Mcfd2
1.45473e-13	0.380524	0.494	0.358	2.1383e-09	4	Lysmd3
3.17438e-19	0.380444	0.399	0.208	4.66602e-15	4	Cbfa2t2
1.004e-09	0.380287	0.506	0.441	1.47577e-05	4	Dusp4
2.06548e-10	0.38015	0.824	0.905	3.03605e-06	4	Vil1
2.80348e-18	0.380107	0.391	0.207	4.12084e-14	4	Cldn12
2.35279e-13	0.379883	0.571	0.5	3.45836e-09	4	Ube2h
2.88923e-09	0.379767	0.644	0.698	4.24688e-05	4	Epb41l4b
1.45776e-13	0.379702	0.451	0.31	2.14276e-09	4	Far1
2.30391e-11	0.379676	0.575	0.539	3.38651e-07	4	Msl1
4.1964e-14	0.379522	0.403	0.249	6.16828e-10	4	Gigyf1
2.26201e-09	0.379295	0.665	0.713	3.32492e-05	4	Supt5
5.06294e-15	0.379251	0.476	0.337	7.44202e-11	4	Rbm18
2.17571e-11	0.37906	0.429	0.313	3.19807e-07	4	Stim2
2.68937e-10	0.37887	0.674	0.735	3.9531e-06	4	Trappc2l
7.75969e-12	0.378534	0.554	0.499	1.1406e-07	4	March6
8.73325e-11	0.378389	0.584	0.543	1.2837e-06	4	Ephb2
9.6062e-09	0.378049	0.369	0.269	0.000141202	4	Exoc6b
1.65126e-14	0.377814	0.845	0.908	2.42719e-10	4	Ube2k
5.81856e-10	0.377775	0.652	0.694	8.5527e-06	4	Csnk1d
1.04201e-10	0.377582	0.588	0.573	1.53165e-06	4	Tmx1
1.44936e-15	0.377559	0.88	0.921	2.13041e-11	4	Snrnp70
2.44567e-13	0.377388	0.489	0.379	3.5949e-09	4	Cacul1
2.6e-14	0.377355	0.476	0.338	3.82174e-10	4	Oaz2
2.53748e-08	0.377314	0.571	0.598	0.000372984	4	Sertad2
1.31765e-07	0.377072	0.79	0.88	0.00193681	4	Vasp
2.75787e-10	0.377043	0.558	0.55	4.05379e-06	4	Lrrc42
5.68163e-14	0.37692	0.914	0.952	8.35143e-10	4	Uqcc2
1.43517e-14	0.376858	0.429	0.273	2.10956e-10	4	Pcmtd2
5.949e-13	0.376651	0.541	0.474	8.74443e-09	4	Ahsa2
8.41836e-13	0.376249	0.678	0.686	1.23741e-08	4	Dnajc5
7.41788e-38	0.376143	0.249	0.043	1.09035e-33	4	Pex5l
9.62996e-13	0.376086	0.528	0.448	1.41551e-08	4	Scarb2
1.81662e-09	0.37594	0.489	0.432	2.67025e-05	4	Ggps1
2.83909e-19	0.375588	0.996	0.989	4.17318e-15	4	Hsp90aa1
3.27484e-20	0.375465	0.395	0.19	4.81369e-16	4	Cnksr3
1.17729e-16	0.375263	0.966	0.971	1.7305e-12	4	Eif3a
3.97692e-38	0.374978	0.227	0.036	5.84568e-34	4	Rsad2
4.55608e-17	0.374876	0.979	0.975	6.69698e-13	4	Spint2
9.51794e-11	0.374389	0.635	0.659	1.39904e-06	4	Wtap
1.15361e-16	0.374319	0.906	0.937	1.69569e-12	4	Csde1
4.83279e-12	0.374305	0.541	0.459	7.10373e-08	4	Zfand3
1.45257e-10	0.374274	0.562	0.545	2.13513e-06	4	Zmiz2
3.12961e-15	0.374206	0.867	0.901	4.60022e-11	4	1110004F10Rik
5.94991e-08	0.374124	0.455	0.387	0.000874577	4	Pcnx
3.41238e-10	0.374062	0.751	0.824	5.01585e-06	4	Prkcsh
5.86674e-08	0.373561	0.635	0.704	0.000862353	4	Gorasp2
1.28567e-53	0.373427	0.361	0.068	1.88981e-49	4	Cd200
2.8658e-25	0.373321	0.197	0.04	4.21244e-21	4	Nptx2
1.19805e-13	0.3733	0.588	0.523	1.76102e-09	4	Tmem131
5.60875e-13	0.372951	0.635	0.631	8.24431e-09	4	Bag6
4.10139e-13	0.372951	0.549	0.461	6.02864e-09	4	Ap1b1
2.19104e-07	0.372774	0.481	0.438	0.00322061	4	Cbx4
6.80193e-28	0.372746	0.399	0.149	9.99816e-24	4	Isg20
1.19486e-29	0.372555	0.378	0.129	1.75632e-25	4	C530008M17Rik
2.24337e-27	0.372522	0.399	0.165	3.29752e-23	4	Tmem206
1.8248e-16	0.372358	0.906	0.945	2.68228e-12	4	Cib1
2.57704e-13	0.372316	0.481	0.354	3.78799e-09	4	Atxn7
7.74306e-09	0.372301	0.506	0.453	0.000113815	4	Naga
2.92063e-15	0.372162	0.429	0.27	4.29303e-11	4	Fam160b1
4.31546e-18	0.371708	0.403	0.214	6.34329e-14	4	Sumf1
9.28973e-13	0.371678	0.747	0.791	1.3655e-08	4	Copb1
2.34426e-10	0.37153	0.605	0.586	3.44583e-06	4	Cdipt
3.09038e-11	0.371211	0.502	0.433	4.54255e-07	4	Snx15
1.06797e-17	0.370821	0.914	0.946	1.56982e-13	4	Scand1
2.51799e-12	0.370793	0.674	0.712	3.7012e-08	4	Grb2
3.02841e-10	0.370688	0.712	0.815	4.45145e-06	4	Mapk1
2.17799e-14	0.370658	0.459	0.316	3.20143e-10	4	Ampd2
4.72039e-15	0.370441	0.833	0.88	6.9385e-11	4	Ap2m1
1.03626e-12	0.37032	0.515	0.413	1.5232e-08	4	Nsf
2.83755e-24	0.370147	0.335	0.122	4.17091e-20	4	Eif4e3
4.11165e-08	0.370141	0.708	0.724	0.000604372	4	Tnfrsf12a
9.25583e-80	0.369965	0.219	0.01	1.36051e-75	4	Btbd17
6.78121e-11	0.369955	0.695	0.72	9.96771e-07	4	Jup
2.39336e-10	0.369749	0.605	0.566	3.51799e-06	4	Dpp4
1.75165e-10	0.369432	0.558	0.535	2.57475e-06	4	Mtfp1
2.23255e-11	0.369425	0.639	0.664	3.28163e-07	4	Arl8b
2.46421e-10	0.369409	0.597	0.609	3.62215e-06	4	Phf14
5.47451e-10	0.369032	0.691	0.766	8.04698e-06	4	Ppm1a
1.28201e-12	0.369025	0.451	0.328	1.88442e-08	4	Nt5c2
5.2769e-14	0.368794	0.738	0.781	7.75651e-10	4	Lin7c
5.27803e-16	0.368766	0.485	0.334	7.75817e-12	4	Zfp687
1.8246e-19	0.368749	0.391	0.196	2.68198e-15	4	Gna12
1.98473e-16	0.368446	0.923	0.927	2.91735e-12	4	Brk1
2.23028e-11	0.36843	0.824	0.893	3.27829e-07	4	Pgrmc1
6.37213e-13	0.367826	0.627	0.599	9.36639e-09	4	Nudt3
2.82242e-16	0.367435	0.408	0.226	4.14868e-12	4	Sesn2
3.00476e-16	0.367357	0.845	0.845	4.41669e-12	4	Por
6.08812e-16	0.367339	0.399	0.221	8.94893e-12	4	Rnf145
4.55834e-11	0.36718	0.489	0.405	6.70031e-07	4	Tns3
1.80371e-22	0.367049	0.361	0.149	2.65127e-18	4	Madd
1.4272e-06	0.366876	0.609	0.658	0.0209785	4	Fmr1
7.83283e-13	0.366723	0.618	0.599	1.15135e-08	4	Ap2b1
6.89314e-14	0.366675	0.811	0.85	1.01322e-09	4	Copb2
2.78536e-13	0.36636	0.476	0.333	4.0942e-09	4	Ank3
1.26593e-12	0.366174	0.519	0.429	1.86079e-08	4	Nr2c2
1.97084e-11	0.366079	0.661	0.69	2.89693e-07	4	Rab1b
9.23506e-14	0.365839	0.738	0.761	1.35746e-09	4	March5
4.6654e-13	0.365706	0.781	0.831	6.85768e-09	4	Selenot
3.91018e-12	0.365633	0.923	0.944	5.74758e-08	4	Eif5b
1.121e-15	0.365427	0.948	0.943	1.64775e-11	4	Ywhab
2.86682e-12	0.365405	0.433	0.316	4.21394e-08	4	Slc48a1
2.19182e-14	0.365294	0.863	0.898	3.22175e-10	4	Epn1
5.51249e-12	0.365217	0.605	0.58	8.1028e-08	4	Nsd1
1.37804e-17	0.365208	0.996	0.986	2.02558e-13	4	Cox7a2l
3.42051e-11	0.365147	0.635	0.646	5.02781e-07	4	Gtf2i
6.55337e-45	0.364442	0.292	0.048	9.6328e-41	4	Cdk14
2.68784e-09	0.36433	0.536	0.504	3.95085e-05	4	Kdm3a
6.46778e-11	0.364142	0.639	0.685	9.50699e-07	4	Syf2
1.31863e-11	0.36398	0.67	0.717	1.93826e-07	4	Mff
2.69578e-68	0.363963	0.309	0.036	3.96252e-64	4	Adgre5
7.31951e-14	0.363903	0.429	0.289	1.07589e-09	4	Ikzf5
4.73024e-17	0.363858	0.901	0.923	6.95298e-13	4	Psmd4
5.65198e-15	0.363645	0.33	0.166	8.30785e-11	4	Gatsl2
1.21069e-17	0.363598	0.408	0.22	1.7796e-13	4	Ncoa7
7.24691e-07	0.362935	0.601	0.644	0.0106522	4	Golgb1
1.46954e-09	0.362891	0.425	0.325	2.16008e-05	4	Inafm1
2.00718e-75	0.362746	0.249	0.017	2.95036e-71	4	Col11a2
8.69148e-17	0.361981	0.476	0.319	1.27756e-12	4	Paxx
3.51898e-08	0.361933	0.609	0.624	0.000517254	4	Grpel2
1.63437e-08	0.36193	0.489	0.438	0.000240236	4	Sgpl1
1.59066e-06	0.361756	0.773	0.876	0.0233811	4	Pfkl
1.10603e-09	0.361679	0.803	0.903	1.62576e-05	4	G3bp2
5.03741e-12	0.361613	0.489	0.385	7.40449e-08	4	Smim13
8.41176e-10	0.361187	0.597	0.613	1.23644e-05	4	Rabac1
6.96438e-10	0.360988	0.584	0.574	1.02369e-05	4	Ino80d
2.21092e-12	0.36086	0.691	0.719	3.24984e-08	4	Cfap20
1.05593e-10	0.360776	0.781	0.806	1.55211e-06	4	Rab6a
1.57195e-10	0.360669	0.785	0.851	2.3106e-06	4	Psmc2
4.76797e-10	0.360214	0.7	0.763	7.00844e-06	4	Fxr1
5.84156e-09	0.359871	0.528	0.491	8.58651e-05	4	Uggt1
9.64148e-12	0.359798	0.845	0.916	1.4172e-07	4	Sec62
2.25376e-07	0.359649	0.541	0.554	0.0033128	4	Slc25a51
5.02006e-10	0.359331	0.768	0.835	7.37899e-06	4	Tbrg1
9.20487e-10	0.359073	0.631	0.672	1.35302e-05	4	Dynlt3
1.05322e-37	0.358992	0.378	0.102	1.54812e-33	4	Fam117a
3.95237e-10	0.358906	0.481	0.412	5.80959e-06	4	Carmil1
1.0219e-06	0.35866	0.429	0.375	0.0150209	4	Tfe3
1.42488e-16	0.358495	0.442	0.272	2.09443e-12	4	Myo1e
2.07824e-25	0.358396	0.373	0.145	3.0548e-21	4	Nbeal2
1.73351e-08	0.358096	0.489	0.444	0.000254809	4	Chd6
5.45074e-10	0.358048	0.592	0.591	8.01204e-06	4	Slc4a2
1.01224e-17	0.357952	0.571	0.382	1.48789e-13	4	H2-Q2
2.21715e-10	0.357858	0.773	0.764	3.25898e-06	4	Brd8
4.19807e-12	0.35744	0.717	0.754	6.17075e-08	4	Cltb
2.58791e-14	0.357408	0.511	0.388	3.80397e-10	4	Mapk8
2.68296e-12	0.357373	0.687	0.714	3.94368e-08	4	Snx2
1.64963e-09	0.357171	0.704	0.766	2.42479e-05	4	Zfp207
3.44822e-13	0.357028	0.408	0.265	5.06854e-09	4	Pbxip1
2.68948e-07	0.356901	0.571	0.596	0.00395327	4	Jade1
1.07443e-19	0.356853	0.339	0.141	1.5793e-15	4	Tmem86a
7.98026e-08	0.356486	0.506	0.468	0.00117302	4	Helz
7.19817e-14	0.356117	0.468	0.313	1.05806e-09	4	Tmem127
2.31293e-16	0.356017	0.416	0.246	3.39978e-12	4	Ptbp2
8.32991e-29	0.355767	0.348	0.112	1.22441e-24	4	Tbc1d9
6.8231e-50	0.35575	0.296	0.044	1.00293e-45	4	Slc38a11
5.99134e-08	0.355625	0.618	0.669	0.000880667	4	Plekhb2
1.87727e-26	0.355606	0.288	0.086	2.75939e-22	4	Mex3b
3.35396e-22	0.35534	0.416	0.193	4.92999e-18	4	1500011B03Rik
3.74192e-14	0.355331	0.948	0.948	5.50024e-10	4	Nedd4
5.2901e-17	0.355082	0.957	0.955	7.77592e-13	4	Scp2
2.00702e-12	0.355075	0.601	0.53	2.95012e-08	4	1110008P14Rik
9.07632e-07	0.354817	0.622	0.697	0.0133413	4	Dhcr7
4.33971e-24	0.354663	0.378	0.157	6.37894e-20	4	Cblb
1.75705e-22	0.354299	0.24	0.066	2.58268e-18	4	Nr4a3
2.9667e-17	0.353837	0.378	0.197	4.36076e-13	4	Appl2
6.14944e-09	0.353674	0.476	0.416	9.03906e-05	4	Mef2d
1.53078e-11	0.353611	0.635	0.636	2.25009e-07	4	Tab2
7.53591e-10	0.353597	0.597	0.61	1.1077e-05	4	Scfd1
2.02697e-49	0.353503	0.27	0.038	2.97944e-45	4	Gm46123
1.08958e-09	0.353072	0.515	0.463	1.60158e-05	4	Abhd16a
1.81046e-27	0.352634	0.318	0.1	2.66119e-23	4	1500009L16Rik
1.10174e-34	0.352616	0.27	0.053	1.61945e-30	4	Amigo2
8.14905e-09	0.352488	0.365	0.263	0.000119783	4	Praf2
3.49574e-08	0.352359	0.451	0.395	0.000513838	4	Scoc
1.94252e-10	0.352298	0.468	0.376	2.8553e-06	4	Uhmk1
3.06628e-09	0.352029	0.468	0.399	4.50712e-05	4	2900026A02Rik
2.3244e-08	0.351935	0.768	0.846	0.000341663	4	Gata6
3.04162e-10	0.351891	0.592	0.589	4.47088e-06	4	2210016L21Rik
4.8598e-14	0.351816	0.159	0.046	7.14343e-10	4	Sema6a
1.01017e-08	0.35168	0.614	0.614	0.000148484	4	Lpgat1
1.17396e-07	0.351569	0.429	0.363	0.0017256	4	Bmi1
1.64631e-09	0.351333	0.459	0.383	2.41992e-05	4	Slc35a2
1.29025e-10	0.351227	0.502	0.425	1.89653e-06	4	Setd1b
3.89987e-09	0.351059	0.511	0.459	5.73242e-05	4	Tbl1xr1
2.90688e-09	0.350929	0.618	0.628	4.27282e-05	4	Ppp3cb
8.36026e-09	0.350923	0.464	0.394	0.000122887	4	Gabarapl1
1.65156e-12	0.350909	0.369	0.227	2.42762e-08	4	Wwox
1.9445e-17	0.350892	0.365	0.177	2.85822e-13	4	Kat2b
1.49574e-08	0.3506	0.609	0.645	0.000219859	4	Tnpo1
2.02033e-13	0.350412	0.833	0.863	2.96968e-09	4	Ggnbp2
8.22812e-10	0.35017	0.403	0.288	1.20945e-05	4	Ell2
8.34837e-30	0.34981	0.326	0.081	1.22713e-25	4	Tpbg
1.02576e-09	0.349469	0.519	0.48	1.50777e-05	4	Kin
3.19693e-13	0.349257	0.481	0.35	4.69916e-09	4	Nipal2
3.24843e-09	0.349155	0.476	0.397	4.77487e-05	4	Fam208a
3.57762e-11	0.349088	0.73	0.781	5.25874e-07	4	Hectd1
6.76652e-08	0.348987	0.515	0.501	0.000994611	4	Arid2
1.24026e-09	0.348929	0.674	0.708	1.82306e-05	4	Top2b
1.23343e-11	0.348677	0.468	0.362	1.81301e-07	4	Gripap1
7.64841e-30	0.348607	0.343	0.108	1.12424e-25	4	Rcan3
1.84956e-06	0.348535	0.549	0.59	0.0271867	4	Med25
2.8262e-07	0.348161	0.644	0.713	0.00415424	4	Cpsf6
5.63985e-33	0.348024	0.249	0.052	8.29001e-29	4	Mgarp
1.29421e-26	0.347924	0.361	0.131	1.90236e-22	4	Micu3
1.42667e-17	0.347878	0.442	0.258	2.09707e-13	4	Nlk
1.6036e-07	0.347784	0.545	0.538	0.00235713	4	Shisa5
1.39596e-25	0.347777	0.275	0.074	2.05192e-21	4	Cxxc4
2.45869e-11	0.347523	0.639	0.618	3.61403e-07	4	Ogt
1.01765e-28	0.347519	0.318	0.081	1.49584e-24	4	Fxyd6
1.78067e-11	0.34751	0.545	0.491	2.61741e-07	4	Pdpk1
6.10466e-12	0.34747	0.82	0.882	8.97324e-08	4	Mob4
8.62278e-11	0.34747	0.558	0.505	1.26746e-06	4	Cdk13
1.17802e-10	0.347354	0.412	0.297	1.73158e-06	4	Cog1
1.0338e-21	0.347286	0.386	0.175	1.51958e-17	4	Rnf41
2.59296e-16	0.346933	0.343	0.166	3.81139e-12	4	Celsr2
5.4473e-12	0.346327	0.386	0.242	8.00698e-08	4	Acsl4
1.97799e-08	0.346213	0.708	0.76	0.000290744	4	Hnrnpul1
3.49125e-09	0.346133	0.588	0.567	5.13178e-05	4	Ireb2
1.47006e-12	0.346018	0.871	0.921	2.16084e-08	4	Fuca1
9.93673e-78	0.345608	0.215	0.01	1.4606e-73	4	Gm8773
1.42682e-09	0.345581	0.502	0.438	2.09728e-05	4	Bbx
2.64817e-12	0.345405	0.67	0.652	3.89255e-08	4	Pcm1
5.53592e-10	0.345332	0.554	0.522	8.13725e-06	4	Upf2
2.49597e-12	0.345106	0.403	0.27	3.66883e-08	4	Znrf1
1.15055e-11	0.344861	0.811	0.825	1.69119e-07	4	Rbbp4
3.49543e-46	0.344767	0.288	0.05	5.13794e-42	4	Gpsm1
6.92496e-08	0.344729	0.588	0.611	0.0010179	4	Brd3
1.28231e-09	0.344712	0.575	0.576	1.88487e-05	4	Efr3a
1.20066e-19	0.344413	0.983	0.98	1.76485e-15	4	Myl6
1.32875e-61	0.344394	0.223	0.018	1.95313e-57	4	Mcam
1.09565e-12	0.344165	0.858	0.926	1.61049e-08	4	Sars
9.12592e-11	0.344126	0.575	0.545	1.34142e-06	4	Avl9
1.36869e-07	0.343791	0.511	0.482	0.00201183	4	Rabep1
6.37669e-11	0.343755	0.918	0.947	9.37309e-07	4	Tmem234
1.88392e-09	0.34343	0.318	0.187	2.76917e-05	4	Zfp503
2.53305e-12	0.343345	0.755	0.803	3.72333e-08	4	Prpf38b
1.44495e-12	0.343302	0.579	0.519	2.12393e-08	4	Eif4g3
1.14296e-10	0.343256	0.506	0.425	1.68004e-06	4	Lrba
2.58967e-09	0.343038	0.541	0.505	3.80655e-05	4	Tmem248
2.42764e-09	0.343011	0.742	0.796	3.56838e-05	4	Npepps
3.4828e-28	0.342974	0.391	0.148	5.11937e-24	4	Gabbr1
8.86528e-21	0.342938	0.339	0.13	1.30311e-16	4	Ablim1
7.4088e-17	0.342904	0.936	0.949	1.08902e-12	4	Sf3b1
1.49503e-13	0.342825	0.451	0.313	2.19754e-09	4	Bsdc1
1.95625e-08	0.342747	0.554	0.539	0.000287548	4	Sec24c
1.39436e-12	0.342682	0.845	0.89	2.04956e-08	4	Ube2d2a
3.30543e-10	0.342298	0.369	0.243	4.85865e-06	4	Tsc1
2.03081e-09	0.34174	0.828	0.867	2.98508e-05	4	Elof1
2.85933e-10	0.341678	0.914	0.927	4.20293e-06	4	Mrps33
6.3793e-07	0.34097	0.558	0.594	0.00937694	4	Tcf12
1.04565e-12	0.34067	0.472	0.356	1.537e-08	4	Mecp2
4.19287e-38	0.340658	0.373	0.096	6.16311e-34	4	Disp2
1.58846e-06	0.34055	0.592	0.645	0.0233488	4	Stx3
6.77097e-09	0.34037	0.635	0.679	9.95265e-05	4	Zfp131
3.66594e-10	0.340362	0.618	0.626	5.38856e-06	4	Sec22b
3.053e-07	0.340184	0.455	0.418	0.0044876	4	Galnt3
3.88538e-09	0.340038	0.605	0.633	5.71112e-05	4	Ube2g1
2.51221e-89	0.339957	0.279	0.017	3.69269e-85	4	Slc35d3
3.44529e-07	0.339678	0.489	0.47	0.00506424	4	Triobp
6.1601e-13	0.339557	0.85	0.907	9.05473e-09	4	Ewsr1
8.60286e-46	0.33918	0.33	0.066	1.26453e-41	4	Gfod1
8.12551e-14	0.339162	0.468	0.331	1.19437e-09	4	Gskip
6.06839e-10	0.339002	0.472	0.379	8.91993e-06	4	Hip1r
1.45923e-08	0.338573	0.631	0.658	0.000214492	4	Impad1
1.18089e-26	0.338502	0.279	0.076	1.73579e-22	4	Fam43a
1.03009e-12	0.338337	0.395	0.242	1.51413e-08	4	Nucb2
1.40387e-13	0.338132	0.515	0.404	2.06354e-09	4	Rsbn1
1.27298e-11	0.337972	0.433	0.317	1.87115e-07	4	Tlk2
2.70935e-35	0.33782	0.296	0.066	3.98247e-31	4	Klhl32
8.32742e-10	0.337779	0.635	0.634	1.22405e-05	4	Stx7
9.62972e-07	0.337759	0.592	0.666	0.0141547	4	Slc35b2
6.1563e-112	0.337694	0.232	0.004	9.04914e-108	4	Rbp3
9.93157e-08	0.337505	0.429	0.372	0.00145984	4	Snx14
1.24433e-06	0.337225	0.451	0.42	0.0182904	4	9930021J03Rik
7.1678e-11	0.337046	0.631	0.643	1.05359e-06	4	Zfp330
2.02443e-14	0.33694	0.451	0.302	2.9757e-10	4	Smarca2
1.40116e-09	0.336363	0.571	0.534	2.05957e-05	4	Trpm7
4.34849e-10	0.336096	0.464	0.387	6.39185e-06	4	Snap47
2.88008e-09	0.336052	0.742	0.82	4.23342e-05	4	Sept7
1.17149e-07	0.336006	0.433	0.369	0.00172197	4	Pip4k2c
5.14723e-13	0.335982	0.361	0.21	7.56592e-09	4	Sfxn2
2.27297e-07	0.335742	0.618	0.665	0.00334104	4	Zfp644
2.10676e-14	0.335443	0.33	0.166	3.09673e-10	4	Parp6
3.93434e-15	0.335233	0.979	0.989	5.78308e-11	4	H2-K1
2.01451e-19	0.335219	0.373	0.181	2.96113e-15	4	Pdia5
2.47624e-12	0.335023	0.391	0.247	3.63983e-08	4	Tmco3
6.30968e-07	0.334869	0.536	0.565	0.0092746	4	Tmem55b
2.18435e-11	0.334783	0.773	0.847	3.21077e-07	4	Pdcd10
4.99359e-07	0.334646	0.515	0.513	0.00734008	4	Tmem192
9.30098e-09	0.334519	0.498	0.451	0.000136715	4	Msl2
1.79394e-43	0.333936	0.309	0.058	2.63691e-39	4	Rgs7
3.48827e-23	0.333865	0.361	0.14	5.12741e-19	4	Airn
1.1594e-07	0.333654	0.721	0.824	0.00170421	4	Itga6
1.02893e-11	0.332879	0.785	0.853	1.51243e-07	4	Smim7
2.23077e-08	0.332662	0.412	0.332	0.000327901	4	Heca
4.17613e-08	0.332337	0.511	0.498	0.00061385	4	Atad2b
5.14104e-16	0.332077	0.438	0.272	7.55681e-12	4	Ralgds
1.42116e-09	0.332048	0.794	0.877	2.08897e-05	4	Rala
8.12651e-56	0.332031	0.253	0.028	1.19452e-51	4	Lrrc10b
2.7114e-11	0.331986	0.425	0.302	3.98549e-07	4	Stxbp5
5.26578e-35	0.331979	0.236	0.042	7.74017e-31	4	Ina
4.4923e-08	0.331955	0.506	0.47	0.000660324	4	Sel1l
8.59376e-08	0.331522	0.592	0.633	0.0012632	4	Amfr
6.63882e-07	0.331385	0.519	0.54	0.0097584	4	1110038F14Rik
5.37732e-10	0.331357	0.498	0.429	7.90413e-06	4	Mau2
8.04381e-10	0.331317	0.498	0.421	1.18236e-05	4	Tmem135
1.01084e-10	0.331316	0.438	0.329	1.48583e-06	4	Wdr13
1.97963e-10	0.331264	0.811	0.853	2.90986e-06	4	Larp4b
2.29146e-07	0.331254	0.597	0.633	0.00336821	4	Cux1
2.13014e-06	0.331096	0.438	0.408	0.0313109	4	Arhgap1
6.90785e-09	0.3309	0.622	0.675	0.000101539	4	Fyttd1
2.81863e-10	0.330562	0.476	0.394	4.1431e-06	4	Gtf2a1
2.51441e-09	0.330363	0.618	0.617	3.69593e-05	4	Entpd7
1.16604e-10	0.330362	0.897	0.947	1.71397e-06	4	Hdlbp
3.88219e-07	0.330131	0.386	0.3	0.00570642	4	Dusp3
1.52646e-06	0.330009	0.485	0.475	0.0224375	4	Ist1
2.48664e-16	0.329832	0.442	0.273	3.6551e-12	4	Taok2
3.16024e-07	0.329708	0.635	0.671	0.00464523	4	Hexim1
1.47028e-57	0.32897	1	1	2.16117e-53	4	Gm42418
2.9458e-08	0.328834	0.549	0.533	0.000433002	4	Pdzd8
4.51059e-09	0.328833	0.554	0.548	6.63012e-05	4	Sec23b
7.75942e-09	0.32835	0.451	0.379	0.000114056	4	Mcur1
3.40086e-08	0.328204	0.785	0.881	0.000499892	4	Pten
8.46601e-09	0.328112	0.541	0.496	0.000124442	4	Rnf103
6.83939e-07	0.328078	0.592	0.638	0.0100532	4	Ep400
2.30029e-07	0.327916	0.622	0.679	0.0033812	4	F11r
1.22794e-18	0.327402	0.309	0.128	1.80495e-14	4	Tpd52l1
3.43786e-08	0.327341	0.549	0.527	0.000505331	4	Cdc37l1
1.31768e-18	0.327279	0.966	0.978	1.93686e-14	4	Pfdn5
1.81145e-09	0.327254	0.888	0.928	2.66265e-05	4	Nono
1.04415e-08	0.327226	0.734	0.792	0.000153479	4	Pak2
3.39417e-61	0.327195	0.275	0.031	4.98909e-57	4	Mt3
1.35258e-08	0.327134	0.485	0.44	0.000198816	4	Gmppa
2.21229e-06	0.327129	0.567	0.62	0.0325185	4	Rlim
2.35545e-08	0.326869	0.708	0.776	0.000346228	4	Smim10l1
5.2985e-09	0.326834	0.888	0.932	7.78826e-05	4	Cdh1
3.97562e-17	0.326825	0.339	0.158	5.84376e-13	4	Fgfr3
2.50672e-11	0.326584	0.549	0.488	3.68463e-07	4	Strn4
6.52144e-12	0.326364	0.893	0.916	9.58586e-08	4	Zcrb1
4.96515e-10	0.325961	0.742	0.822	7.29827e-06	4	Vps35
9.06365e-07	0.325951	0.597	0.628	0.0133227	4	Clock
1.88277e-99	0.325793	0.232	0.007	2.76749e-95	4	Kcnip3
2.61969e-12	0.325789	0.82	0.876	3.85069e-08	4	Ccdc12
6.03002e-103	0.325613	0.249	0.008	8.86353e-99	4	Serping1
5.69907e-08	0.325607	0.858	0.924	0.000837707	4	Irf2bp2
5.53392e-07	0.325594	0.416	0.357	0.00813431	4	Fam102a
4.60482e-08	0.325516	0.588	0.621	0.000676863	4	Map7
2.53147e-28	0.32528	0.318	0.097	3.72101e-24	4	Limd2
5.27675e-14	0.325172	0.425	0.26	7.7563e-10	4	Fsd1l
3.50527e-08	0.325108	0.648	0.705	0.00051524	4	Rab5a
4.72031e-12	0.325063	0.76	0.81	6.93838e-08	4	Lamtor5
3.72991e-45	0.325041	0.313	0.061	5.4826e-41	4	Triqk
8.10977e-08	0.324819	0.665	0.731	0.00119206	4	Ppp1r12a
3.45803e-11	0.324344	0.893	0.926	5.08296e-07	4	Stub1
2.04849e-40	0.324218	0.266	0.045	3.01107e-36	4	Kif1a
1.49495e-11	0.324054	0.468	0.357	2.19743e-07	4	Prdm2
1.59492e-09	0.32387	0.485	0.425	2.34438e-05	4	Gnl3l
7.96478e-10	0.323844	0.373	0.262	1.17074e-05	4	N4bp2
3.37214e-08	0.323724	0.451	0.399	0.00049567	4	Fbxw11
6.2021e-12	0.323703	0.974	0.971	9.11647e-08	4	Hnrnpa3
6.74555e-33	0.323523	0.309	0.082	9.91529e-29	4	Fgd6
2.45302e-09	0.32315	0.502	0.443	3.6057e-05	4	Mbp
9.41391e-08	0.322853	0.567	0.592	0.00138375	4	Dnase2a
1.43871e-06	0.322748	0.691	0.758	0.0211475	4	Nrip1
4.49265e-27	0.32265	0.33	0.11	6.60374e-23	4	Lpcat1
1.55718e-15	0.322461	1	0.992	2.2889e-11	4	Sec61g
2.31025e-23	0.322162	0.223	0.058	3.39583e-19	4	4930503L19Rik
2.44396e-26	0.322084	0.288	0.086	3.59238e-22	4	Ccpg1
1.2953e-06	0.321997	0.438	0.394	0.0190396	4	Smap2
7.07395e-09	0.321942	0.386	0.291	0.00010398	4	Zfp410
2.19104e-08	0.321928	0.584	0.599	0.000322061	4	Commd9
4.15956e-15	0.321889	0.94	0.949	6.11413e-11	4	Arpc3
6.60006e-14	0.321858	0.987	0.997	9.70142e-10	4	Krt8
1.70336e-08	0.321685	0.597	0.639	0.000250376	4	Ptpa
6.1972e-07	0.321357	0.472	0.448	0.00910927	4	Arhgap21
6.80054e-11	0.321299	0.464	0.361	9.99611e-07	4	Fam193a
8.44692e-08	0.321237	0.644	0.697	0.00124161	4	Fnbp1l
1.90782e-08	0.32098	0.828	0.9	0.00028043	4	Ezr
3.59611e-12	0.320867	0.395	0.256	5.28592e-08	4	Noct
1.46567e-07	0.320609	0.837	0.908	0.00215438	4	Ssr1
1.61402e-07	0.320265	0.67	0.736	0.00237245	4	Tmod3
4.51406e-67	0.320006	0.305	0.034	6.63522e-63	4	Apbb1
4.38553e-14	0.319791	0.313	0.159	6.44629e-10	4	Hdac6
2.66797e-08	0.319673	0.511	0.49	0.000392165	4	Fem1b
8.34604e-08	0.319294	0.446	0.395	0.00122679	4	Rabgap1
1.229e-06	0.318982	0.451	0.415	0.018065	4	Macf1
8.95985e-10	0.318881	0.764	0.844	1.31701e-05	4	Carhsp1
1.4754e-08	0.31881	0.579	0.586	0.00021687	4	Gpbp1l1
3.44096e-09	0.318727	0.541	0.511	5.05787e-05	4	Ncstn
4.76118e-13	0.318701	0.395	0.248	6.99845e-09	4	Samd10
1.27616e-13	0.318431	0.399	0.252	1.87582e-09	4	Ift22
1.29232e-09	0.31836	0.459	0.362	1.89959e-05	4	Slc7a5
1.13941e-07	0.318284	0.485	0.459	0.00167481	4	Slc30a9
2.13323e-08	0.317772	0.429	0.315	0.000313563	4	Oit1
1.7289e-07	0.31758	0.588	0.615	0.00254131	4	Adi1
1.46538e-16	0.317207	0.97	0.982	2.15396e-12	4	Srsf5
2.59966e-09	0.316906	0.446	0.365	3.82125e-05	4	Klhl2
2.94586e-14	0.316648	0.399	0.247	4.33013e-10	4	Zfp579
2.7309e-06	0.316498	0.584	0.606	0.0401415	4	Trip11
7.92706e-07	0.316423	0.451	0.413	0.011652	4	5031439G07Rik
7.62538e-11	0.316379	0.888	0.921	1.12085e-06	4	Pcbd1
2.54253e-09	0.316212	0.536	0.512	3.73727e-05	4	Rnf115
8.35059e-11	0.315892	0.494	0.401	1.22745e-06	4	Xpo6
4.45332e-08	0.315853	0.742	0.813	0.000654594	4	Emc7
3.32155e-08	0.315485	0.451	0.396	0.000488235	4	Rnf114
3.75618e-08	0.315327	0.536	0.52	0.000552121	4	Cpd
1.01762e-18	0.315126	0.27	0.097	1.4958e-14	4	Tpst1
1.19192e-111	0.315124	0.227	0.003	1.752e-107	4	Megf6
9.6004e-64	0.315011	0.313	0.039	1.41116e-59	4	Fbxl16
7.82937e-09	0.314575	0.425	0.344	0.000115084	4	Zfc3h1
6.65532e-08	0.314469	0.429	0.35	0.000978265	4	Bcl9
9.50928e-28	0.313906	0.335	0.111	1.39777e-23	4	Arntl2
1.19269e-11	0.31383	0.403	0.272	1.75314e-07	4	Plxna2
2.72324e-13	0.313685	0.283	0.135	4.00289e-09	4	Ero1lb
6.09429e-08	0.31342	0.601	0.632	0.000895799	4	Ythdf3
6.76485e-16	0.313354	0.343	0.168	9.94366e-12	4	Pik3r3
2.34532e-09	0.313045	0.695	0.753	3.44739e-05	4	Kcmf1
2.56506e-08	0.31291	0.721	0.789	0.000377039	4	Phf3
1.07359e-06	0.312874	0.691	0.769	0.0157807	4	Sec31a
1.23586e-15	0.312285	0.33	0.157	1.81659e-11	4	Creb3l2
3.1264e-06	0.312211	0.502	0.483	0.0459549	4	Raph1
3.21373e-08	0.31206	0.528	0.51	0.000472386	4	Cyb5r4
5.02812e-53	0.311512	0.236	0.026	7.39083e-49	4	H1fx
9.17717e-13	0.31147	0.433	0.295	1.34895e-08	4	Dmtf1
1.9391e-08	0.31124	0.657	0.732	0.000285029	4	Rab21
4.33427e-25	0.310824	0.227	0.056	6.37095e-21	4	Elavl2
1.5374e-06	0.310749	0.528	0.548	0.0225983	4	Wdfy1
1.02554e-06	0.310673	0.674	0.772	0.0150745	4	Cggbp1
1.3642e-44	0.310665	0.305	0.055	2.00523e-40	4	Riiad1
2.83861e-08	0.310396	0.884	0.939	0.000417247	4	Serp1
1.5216e-51	0.310273	0.245	0.03	2.2366e-47	4	Dmpk
7.28139e-07	0.310199	0.438	0.381	0.0107029	4	Map3k2
4.6289e-09	0.310011	0.489	0.428	6.80402e-05	4	Arfgap3
6.41455e-07	0.309752	0.524	0.523	0.00942874	4	Mprip
1.09902e-09	0.309589	0.408	0.306	1.61545e-05	4	Chfr
8.04375e-36	0.309537	0.318	0.079	1.18235e-31	4	Evl
2.74202e-06	0.309238	0.575	0.614	0.040305	4	Zzz3
1.86433e-07	0.309134	0.7	0.791	0.00274038	4	Fam32a
2.05826e-08	0.308881	0.554	0.562	0.000302543	4	Maf1
2.26413e-10	0.308581	0.356	0.23	3.32805e-06	4	Prkx
2.0838e-07	0.308525	0.536	0.54	0.00306298	4	Ube2z
2.88315e-10	0.308382	0.614	0.598	4.23794e-06	4	Safb2
3.11173e-06	0.307821	0.79	0.889	0.0457393	4	Scaf11
1.23834e-07	0.30777	0.652	0.727	0.00182024	4	Sar1a
1.34385e-07	0.307615	0.614	0.658	0.00197533	4	Mark3
2.82747e-08	0.307175	0.511	0.477	0.000415609	4	Col4a3bp
1.04062e-88	0.306992	0.258	0.013	1.52961e-84	4	Sept3
1.01446e-12	0.30697	0.451	0.311	1.49115e-08	4	Nbdy
1.02539e-12	0.306919	0.429	0.282	1.50722e-08	4	Rnf19a
6.85142e-07	0.306918	0.562	0.588	0.0100709	4	Bad
2.58708e-09	0.30691	0.489	0.407	3.80275e-05	4	H2-T23
1.30759e-08	0.306783	0.421	0.335	0.000192203	4	Daam1
6.92558e-08	0.306727	0.554	0.562	0.00101799	4	Qrich1
1.10996e-10	0.306701	0.416	0.286	1.63153e-06	4	Chd3
9.42576e-47	0.306479	0.249	0.033	1.38549e-42	4	Grik4
9.35017e-15	0.306287	0.361	0.196	1.37438e-10	4	Tspan17
5.47641e-08	0.306202	0.695	0.763	0.000804977	4	Yrdc
2.55005e-07	0.305893	0.511	0.501	0.00374831	4	Aftph
1.46522e-08	0.30585	0.446	0.375	0.000215373	4	Chkb
2.80138e-06	0.305824	0.545	0.594	0.0411775	4	Lims1
1.98042e-09	0.30558	0.837	0.885	2.91102e-05	4	Ssu72
1.78248e-09	0.304648	0.515	0.469	2.62006e-05	4	Sirt2
4.35884e-09	0.304647	0.88	0.932	6.40706e-05	4	Tagln2
6.19897e-08	0.304599	0.421	0.348	0.000911186	4	Wwp2
3.06895e-06	0.303914	0.442	0.416	0.0451105	4	Vps41
7.33416e-12	0.30363	0.708	0.741	1.07805e-07	4	Mark2
1.28277e-07	0.303408	1	0.999	0.00188555	4	Actg1
1.49943e-06	0.303359	0.403	0.321	0.0220401	4	Slc6a8
1.58269e-09	0.303337	0.738	0.815	2.3264e-05	4	Rab11a
2.56977e-06	0.303242	0.571	0.637	0.037773	4	Ppp3r1
1.61937e-07	0.303135	0.695	0.758	0.00238031	4	Thoc2
3.72638e-11	0.303059	0.455	0.353	5.4774e-07	4	Naa30
5.65216e-09	0.30295	0.352	0.242	8.30811e-05	4	Prkacb
4.33103e-07	0.302819	0.584	0.601	0.00636619	4	Arfgap2
5.18304e-08	0.302812	0.494	0.468	0.000761855	4	Jkamp
3.21807e-07	0.302738	0.511	0.507	0.00473024	4	Poldip3
3.82427e-07	0.302473	0.382	0.309	0.00562129	4	Psen2
3.9446e-07	0.3022	0.815	0.877	0.00579816	4	Luc7l3
6.42076e-08	0.301993	0.622	0.677	0.000943788	4	Zfp326
1.34693e-14	0.301965	0.343	0.179	1.97986e-10	4	Tmem184b
3.3466e-07	0.301958	0.391	0.312	0.00491917	4	Rac3
9.64392e-10	0.301866	0.876	0.924	1.41756e-05	4	Rrp1
7.71104e-14	0.301715	0.348	0.185	1.13345e-09	4	Ostm1
8.51871e-07	0.301672	0.485	0.462	0.0125216	4	Lmbrd1
9.4119e-08	0.301201	0.386	0.306	0.00138346	4	Sesn3
3.1372e-09	0.301073	0.931	0.948	4.61137e-05	4	Dynll2
2.46758e-34	0.300924	0.185	0.026	3.62709e-30	4	Gm2694
3.06975e-15	0.300513	0.292	0.13	4.51222e-11	4	Fam214a
1.75164e-14	0.300476	0.979	0.972	2.57474e-10	4	Ubl5
8.36203e-09	0.300459	0.734	0.799	0.000122914	4	Prrc2a
8.35443e-09	0.300246	0.403	0.311	0.000122802	4	Rnf38
2.2513e-16	0.300234	0.343	0.164	3.30918e-12	4	Ppp2r5b
5.31184e-27	0.300163	0.292	0.085	7.80788e-23	4	Hist3h2ba
1.06944e-08	0.300145	0.94	0.954	0.000157196	4	Selenof
2.13401e-06	0.300073	0.472	0.46	0.0313678	4	Ubr2
4.78219e-08	0.300012	0.858	0.911	0.000702934	4	Psenen
7.15536e-18	0.299785	0.326	0.144	1.05177e-13	4	Fbxo44
2.56242e-36	0.299784	0.33	0.079	3.7665e-32	4	1700023F06Rik
1.67636e-10	0.299166	0.403	0.289	2.46408e-06	4	Chm
4.6669e-07	0.299034	0.536	0.555	0.00685987	4	Cir1
3.14953e-07	0.298944	0.498	0.464	0.0046295	4	Ppme1
1.37015e-06	0.298809	0.764	0.873	0.0201399	4	Ctsd
3.44579e-15	0.298467	0.373	0.203	5.06497e-11	4	Znfx1
1.28269e-06	0.298351	0.425	0.381	0.0188542	4	Pick1
1.59934e-14	0.298219	0.365	0.191	2.35086e-10	4	Mgat3
9.215e-11	0.298062	0.91	0.946	1.35451e-06	4	Prrc2c
7.13222e-09	0.297935	0.768	0.83	0.000104837	4	Cd2ap
1.81178e-11	0.297617	0.322	0.181	2.66314e-07	4	Plcxd2
1.29507e-08	0.297139	0.313	0.2	0.000190363	4	Gbe1
1.22478e-07	0.296688	0.815	0.908	0.0018003	4	Dazap2
2.91975e-09	0.296657	0.146	0.051	4.29174e-05	4	Arx
8.77022e-42	0.296354	0.266	0.044	1.28913e-37	4	Rab27a
6.87667e-29	0.29588	0.27	0.07	1.0108e-24	4	Vps37d
6.65338e-12	0.295626	0.189	0.069	9.7798e-08	4	Egr3
9.45884e-07	0.295346	0.446	0.405	0.0139035	4	Fam122a
3.11814e-06	0.295337	0.764	0.86	0.0458335	4	Prpf4b
3.70966e-08	0.295289	0.764	0.858	0.000545283	4	Ndfip2
8.60304e-15	0.294673	0.987	0.983	1.26456e-10	4	Ywhae
1.23894e-06	0.294492	0.494	0.452	0.0182112	4	Sdcbp2
4.37973e-09	0.294424	0.3	0.182	6.43776e-05	4	Pdlim7
2.53315e-09	0.294335	0.403	0.303	3.72347e-05	4	Fbrs
5.91217e-51	0.293713	0.253	0.033	8.6903e-47	4	Crlf1
5.99817e-12	0.293126	0.335	0.194	8.81671e-08	4	Wipf1
6.31617e-10	0.292993	0.665	0.686	9.28414e-06	4	Ilkap
1.59408e-08	0.292204	0.365	0.271	0.000234315	4	Camk2g
2.44415e-09	0.292121	0.369	0.258	3.59266e-05	4	AW549877
5.03527e-09	0.292075	0.163	0.062	7.40134e-05	4	Peg3
3.51638e-07	0.29182	0.408	0.343	0.00516872	4	Ankfy1
3.46552e-09	0.291818	0.841	0.908	5.09397e-05	4	Capza2
9.75026e-09	0.291795	0.386	0.288	0.000143319	4	Tollip
4.25976e-36	0.291657	0.309	0.072	6.26142e-32	4	Zdhhc14
6.69004e-08	0.291584	0.442	0.369	0.000983369	4	Smg7
5.89082e-10	0.291106	0.755	0.809	8.65892e-06	4	Acaa1a
7.19091e-08	0.290997	0.399	0.325	0.00105699	4	Cers5
1.14947e-09	0.290957	0.923	0.95	1.6896e-05	4	Rbm25
2.81545e-67	0.290935	0.288	0.03	4.13843e-63	4	Map1a
2.74763e-17	0.290693	0.3	0.123	4.03874e-13	4	C1qtnf4
4.51262e-07	0.290572	0.528	0.511	0.0066331	4	Mysm1
8.58623e-08	0.290268	0.579	0.599	0.00126209	4	Cop1
3.11461e-21	0.290258	0.322	0.124	4.57816e-17	4	Dgke
1.67942e-06	0.289814	0.378	0.307	0.0246858	4	Tmem106b
9.27866e-09	0.28968	0.897	0.936	0.000136387	4	Zfp91
1.78855e-09	0.289602	0.352	0.237	2.62899e-05	4	Kif3a
7.77087e-07	0.289602	0.562	0.595	0.0114224	4	Dync1li1
4.67041e-08	0.289555	0.94	0.956	0.000686504	4	Tmed10
5.38628e-08	0.289525	0.764	0.852	0.000791729	4	Polr2m
3.51084e-12	0.289293	0.262	0.125	5.16058e-08	4	Ptp4a3
8.34286e-09	0.289087	0.558	0.558	0.000122632	4	Trpc4ap
1.12696e-06	0.288828	0.391	0.334	0.0165651	4	Flot1
1.39442e-06	0.288712	0.476	0.463	0.0204966	4	Fcho2
2.66865e-06	0.288538	0.575	0.618	0.0392265	4	Spcs3
8.84983e-57	0.288443	0.223	0.02	1.30084e-52	4	Plcxd3
1.12399e-20	0.287716	0.313	0.122	1.65215e-16	4	Pomt2
1.34866e-35	0.2875	0.189	0.026	1.9824e-31	4	Khdrbs3
2.61498e-08	0.287394	0.704	0.759	0.000384375	4	Cnot1
2.61026e-07	0.287226	0.429	0.352	0.00383681	4	Ormdl3
2.62614e-06	0.287112	0.536	0.557	0.0386016	4	Cand1
1.2306e-11	0.286988	0.3	0.163	1.80887e-07	4	Kdm4c
6.66498e-07	0.286924	0.67	0.731	0.00979686	4	Phyh
4.03149e-07	0.286826	0.309	0.216	0.00592589	4	Dact2
1.3949e-07	0.28661	0.639	0.685	0.00205036	4	Ppp4r3a
1.41246e-06	0.286563	0.717	0.774	0.0207617	4	Hp1bp3
2.81242e-12	0.28654	0.305	0.163	4.13398e-08	4	Dtnb
2.3551e-40	0.286203	0.275	0.051	3.46177e-36	4	Klhdc8b
2.46888e-08	0.286138	0.386	0.291	0.0003629	4	Morc2a
4.16348e-08	0.286088	0.382	0.297	0.000611991	4	Ppp2r3d
1.21877e-08	0.285845	0.549	0.494	0.000179147	4	Pgap1
1.33077e-07	0.285187	0.82	0.885	0.0019561	4	Fam120a
7.72627e-09	0.285155	0.403	0.313	0.000113568	4	Stx6
1.11177e-24	0.284497	0.279	0.084	1.63419e-20	4	Mapt
1.48195e-21	0.284128	0.288	0.099	2.17832e-17	4	Vash2
2.87761e-08	0.284086	0.506	0.439	0.00042298	4	Ank
2.15681e-08	0.283958	0.871	0.916	0.00031703	4	Atxn7l3b
4.17269e-07	0.283886	0.644	0.703	0.00613344	4	Pafah1b2
2.01979e-07	0.283777	0.897	0.916	0.00296889	4	Laptm4a
2.50629e-06	0.283656	0.712	0.805	0.03684	4	Huwe1
2.32982e-07	0.283071	0.446	0.389	0.00342461	4	Fbrsl1
1.34305e-07	0.283035	0.403	0.329	0.00197415	4	Atp2c1
2.22196e-15	0.282937	0.292	0.13	3.26605e-11	4	Abcc4
3.05396e-36	0.28288	0.288	0.06	4.48901e-32	4	Mapk8ip2
5.13979e-74	0.282124	0.24	0.016	7.55497e-70	4	Slit1
1.79002e-13	0.281465	0.322	0.164	2.63115e-09	4	Hspa2
1.97426e-09	0.281216	0.622	0.632	2.90196e-05	4	Zc3h14
4.88517e-08	0.281203	0.305	0.197	0.000718071	4	Tmem164
2.5409e-06	0.280857	0.648	0.722	0.0373487	4	Tspan31
3.81635e-22	0.280843	0.262	0.082	5.60966e-18	4	Snn
5.36673e-64	0.280805	0.292	0.033	7.88855e-60	4	Klf12
1.80124e-20	0.280608	0.292	0.105	2.64764e-16	4	Tacc1
1.02722e-11	0.280465	0.309	0.17	1.50991e-07	4	Zfp821
3.59023e-27	0.280023	0.262	0.068	5.27727e-23	4	Socs5
7.34204e-35	0.279833	0.262	0.054	1.07921e-30	4	Eva1b
2.70843e-23	0.27971	0.288	0.092	3.98111e-19	4	Lypd6
8.0302e-07	0.279489	0.768	0.857	0.0118036	4	Pcnp
5.00704e-09	0.279467	0.747	0.823	7.35984e-05	4	Slc25a11
2.39073e-07	0.278438	0.476	0.436	0.00351413	4	Cpsf7
1.47273e-17	0.278095	0.275	0.108	2.16477e-13	4	Vasn
1.17204e-06	0.278082	0.416	0.358	0.0172278	4	Phf20
2.19863e-08	0.277625	0.395	0.301	0.000323177	4	Ube2o
2.13915e-08	0.277204	0.768	0.846	0.000314433	4	BC031181
2.04309e-09	0.277193	0.815	0.876	3.00314e-05	4	Mapre1
9.69503e-16	0.277018	0.288	0.125	1.42507e-11	4	Nipal3
1.31631e-37	0.276936	0.245	0.043	1.93485e-33	4	Psd
2.45014e-07	0.276882	0.867	0.919	0.00360146	4	Sec11a
1.46411e-06	0.276814	0.365	0.295	0.021521	4	Zfp358
6.79134e-08	0.276711	0.386	0.299	0.000998259	4	Trim41
2.14041e-06	0.276291	0.545	0.589	0.0314618	4	Spg21
3.53739e-08	0.2762	0.734	0.816	0.000519962	4	Napa
1.91864e-07	0.275849	0.429	0.364	0.0028202	4	Xrn1
1.8358e-06	0.275555	0.854	0.931	0.0269844	4	Arhgdia
1.21387e-07	0.275538	0.425	0.345	0.00178427	4	Unc45a
1.6079e-06	0.275276	0.609	0.67	0.0236345	4	Smim4
1.66124e-13	0.275243	0.283	0.13	2.44186e-09	4	Bend7
2.48819e-09	0.274621	0.356	0.241	3.65739e-05	4	Gpc4
1.70261e-10	0.274391	0.961	0.972	2.50266e-06	4	Minos1
1.25645e-08	0.274343	0.391	0.298	0.000184686	4	Arfgap1
3.76431e-10	0.274128	0.296	0.17	5.53316e-06	4	Alg2
1.45814e-09	0.274124	0.961	0.97	2.14331e-05	4	Hnrnpu
1.32351e-06	0.273655	0.768	0.873	0.0194542	4	Arpc5l
2.03919e-09	0.273601	0.966	0.984	2.99741e-05	4	Timm13
3.13335e-07	0.273549	0.494	0.456	0.00460571	4	Gga2
1.49376e-10	0.273529	0.313	0.183	2.19568e-06	4	Kcnc3
2.72166e-09	0.273471	0.343	0.226	4.00057e-05	4	Tmem53
9.7307e-18	0.273176	0.296	0.122	1.43032e-13	4	Gm45871
1.13466e-07	0.272938	0.386	0.299	0.00166783	4	Clasp1
1.15457e-08	0.272431	0.361	0.257	0.00016971	4	Camsap1
2.86122e-08	0.272344	0.386	0.297	0.00042057	4	Pi4ka
9.32567e-16	0.272296	0.292	0.129	1.37078e-11	4	Mbd5
9.57492e-07	0.272101	0.369	0.295	0.0140742	4	D430042O09Rik
6.37356e-20	0.272088	0.232	0.068	9.36849e-16	4	Upb1
1.11238e-18	0.271657	0.3	0.115	1.63509e-14	4	Gsdmd
4.8238e-32	0.271589	0.27	0.062	7.09051e-28	4	Tmem38a
2.04821e-06	0.271533	0.674	0.773	0.0301067	4	Naxd
4.48405e-09	0.271375	0.446	0.371	6.5911e-05	4	Necap1
5.3927e-44	0.271126	0.249	0.038	7.92673e-40	4	Tnnc1
3.02129e-06	0.270801	0.472	0.45	0.0444099	4	Rmnd5a
3.2692e-06	0.270779	0.348	0.28	0.048054	4	Mex3d
8.57717e-17	0.270657	0.258	0.097	1.26076e-12	4	Pitpnc1
1.21375e-19	0.270621	0.67	0.513	1.78409e-15	4	S100a1
3.53219e-17	0.27045	0.288	0.116	5.19197e-13	4	Casd1
1.39746e-10	0.270384	0.966	0.97	2.05413e-06	4	Prdx2
8.6563e-07	0.270227	0.425	0.371	0.0127239	4	Sik3
1.47108e-06	0.270143	0.416	0.361	0.0216235	4	Mtmr3
2.1649e-07	0.269913	0.695	0.779	0.00318218	4	Tbcb
4.50639e-10	0.269905	0.403	0.286	6.62395e-06	4	Cfap36
7.05464e-08	0.269879	0.352	0.252	0.00103696	4	Insr
1.23529e-08	0.269727	0.425	0.339	0.000181576	4	Emsy
2.97207e-06	0.269184	0.489	0.484	0.0436864	4	Trrap
5.5462e-07	0.269087	0.609	0.649	0.00815236	4	Chp1
7.7276e-08	0.26908	0.67	0.731	0.00113588	4	Nrd1
1.92681e-08	0.268582	0.313	0.203	0.000283222	4	Osbpl8
4.8664e-07	0.268284	0.961	0.988	0.00715313	4	P4hb
4.20496e-10	0.268083	0.343	0.214	6.18087e-06	4	Bcr
1.2722e-29	0.267741	0.185	0.03	1.87e-25	4	Pkib
2.69466e-06	0.267594	0.524	0.538	0.0396088	4	Zfp445
2.39631e-13	0.267392	0.356	0.204	3.52234e-09	4	Abl2
6.39745e-17	0.266982	0.288	0.12	9.40362e-13	4	Tpcn1
1.29967e-21	0.266274	1	1	1.91038e-17	4	mt-Co1
2.87385e-16	0.266089	0.991	0.989	4.22428e-12	4	Serf2
6.97037e-09	0.26606	0.811	0.893	0.000102457	4	Surf4
5.81896e-10	0.2658	0.292	0.168	8.55328e-06	4	Rrm2b
1.39266e-06	0.2657	0.562	0.587	0.0204708	4	Paip1
1.54704e-07	0.265511	0.326	0.23	0.002274	4	Flot2
3.13209e-06	0.26544	0.502	0.499	0.0460386	4	Rab22a
1.51852e-08	0.265393	0.944	0.971	0.000223207	4	Itm2b
1.17119e-12	0.26492	0.275	0.13	1.72153e-08	4	Vmac
3.2744e-08	0.264267	0.391	0.303	0.000481304	4	Phkg2
6.35e-09	0.263987	0.85	0.904	9.33386e-05	4	Lamtor1
2.96565e-09	0.263904	0.369	0.257	4.3592e-05	4	Rev1
2.5516e-07	0.263383	0.502	0.47	0.0037506	4	Ppfia1
1.01667e-34	0.262969	0.232	0.043	1.4944e-30	4	Igf1r
9.19608e-07	0.262525	0.554	0.583	0.0135173	4	Elf2
9.56403e-07	0.261956	0.674	0.773	0.0140582	4	Med28
8.79382e-09	0.261567	0.309	0.196	0.00012926	4	Pcsk7
8.62367e-11	0.26138	0.3	0.17	1.26759e-06	4	Rab11fip2
2.1825e-06	0.261357	0.562	0.598	0.0320806	4	Hagh
1.02095e-06	0.261269	0.768	0.847	0.0150069	4	Ctnna1
1.35505e-06	0.261243	0.352	0.274	0.0199178	4	Fam168a
4.49161e-08	0.260619	0.352	0.241	0.000660222	4	Ston2
1.08571e-15	0.260291	0.27	0.11	1.59588e-11	4	Abca7
1.13121e-07	0.260237	0.416	0.334	0.00166276	4	Pikfyve
1.68195e-06	0.259983	0.412	0.363	0.024723	4	Siah1a
1.98675e-06	0.259451	0.391	0.319	0.0292033	4	Zzef1
2.47393e-14	0.259443	0.245	0.092	3.63644e-10	4	Gm1123
5.32696e-13	0.259404	0.326	0.176	7.8301e-09	4	Ror2
1.63528e-06	0.25918	0.678	0.753	0.024037	4	Dhx36
7.19354e-46	0.258994	0.176	0.015	1.05738e-41	4	Miat
6.03478e-24	0.258305	0.219	0.053	8.87052e-20	4	Atp11a
1.88725e-07	0.257803	0.837	0.91	0.00277407	4	Erp29
8.54495e-52	0.257433	0.232	0.025	1.25602e-47	4	Nrep
3.41367e-10	0.257274	0.275	0.143	5.01775e-06	4	Tor3a
3.56732e-40	0.257196	0.21	0.028	5.2436e-36	4	Rora
9.3955e-07	0.257111	0.536	0.539	0.0138104	4	Usp19
2.34276e-14	0.2571	0.275	0.124	3.44362e-10	4	Il11ra1
8.59502e-07	0.256905	0.369	0.297	0.0126338	4	Ago1
7.61162e-09	0.256803	0.326	0.215	0.000111883	4	Zfp281
9.4115e-08	0.256366	0.807	0.875	0.0013834	4	Cenpb
4.45213e-09	0.25602	0.378	0.273	6.54418e-05	4	Atg9a
2.6792e-13	0.255795	0.313	0.161	3.93815e-09	4	Crybg1
2.5116e-06	0.255738	0.292	0.207	0.0369179	4	Mast3
1.813e-36	0.255621	0.219	0.034	2.66492e-32	4	Gramd1a
3.93254e-07	0.255118	0.386	0.311	0.00578044	4	Unc13b
1.81225e-06	0.254862	0.837	0.934	0.0266383	4	Eif4a2
2.09829e-21	0.254452	0.275	0.089	3.08427e-17	4	Hk1
5.28133e-62	0.254092	0.24	0.021	7.76303e-58	4	St6galnac4
1.24093e-06	0.253793	0.627	0.69	0.0182404	4	Cnot3
9.63817e-40	0.253546	0.21	0.029	1.41671e-35	4	Kcnh7
2.67334e-06	0.25348	0.781	0.862	0.0392954	4	Uba1
1.74011e-06	0.252939	0.747	0.826	0.0255779	4	Rad23b
1.56713e-09	0.252611	0.33	0.202	2.30352e-05	4	Atxn1
5.79976e-43	0.25238	0.193	0.021	8.52507e-39	4	Asxl3
4.68044e-22	0.251684	0.202	0.048	6.87978e-18	4	Dgkh
1.0324e-09	0.251632	0.309	0.189	1.51752e-05	4	Phf8
6.31615e-23	0.251626	0.258	0.076	9.28411e-19	4	Abi2
1.122e-26	0.251591	0.232	0.051	1.64923e-22	4	Cplx1
3.88438e-19	0.251309	0.232	0.072	5.70965e-15	4	Dync2h1
1.17282e-06	0.250763	0.833	0.909	0.0172393	4	Capzb
6.73461e-09	0.250086	0.318	0.2	9.8992e-05	4	B9d1

## Sheet: cluster5
p_val	avg_log2FC	pct.1	pct.2	p_val_adj	cluster	gene
1.30873e-18	1.23715	0.376	0.172	1.9237e-14	5	Sprr2a3
4.3725e-27	1.09884	0.793	0.6	6.42713e-23	5	Nupr1
4.32256e-32	0.827686	0.89	0.714	6.35373e-28	5	Hbegf
5.19738e-13	0.810443	0.65	0.489	7.63962e-09	5	Edn1
8.49084e-44	0.762504	0.992	0.832	1.24807e-39	5	Ifi27l2b
4.77768e-11	0.705463	0.92	0.784	7.02272e-07	5	Itln1
3.45548e-32	0.696882	1	0.974	5.07921e-28	5	Pgk1
2.08177e-19	0.691515	0.962	0.785	3.05999e-15	5	Hes1
5.98437e-32	0.66408	0.869	0.711	8.79642e-28	5	Selenoi
2.1581e-38	0.644306	1	0.991	3.17219e-34	5	Aldoa
1.08217e-28	0.6056	0.996	0.937	1.59068e-24	5	Oat
3.99611e-25	0.600819	0.987	0.873	5.87388e-21	5	Gsta4
4.78214e-27	0.599115	1	1	7.02927e-23	5	Mt1
5.68099e-36	0.596078	0.983	0.845	8.35049e-32	5	Plgrkt
2.01721e-22	0.585532	0.916	0.837	2.9651e-18	5	Nfkbia
1.6759e-29	0.585393	0.996	0.978	2.46341e-25	5	Tmsb10
1.14869e-21	0.580796	0.949	0.93	1.68846e-17	5	Fos
4.16528e-41	0.573157	0.992	0.937	6.12254e-37	5	Krt19
3.14836e-25	0.561221	0.932	0.759	4.62777e-21	5	Hsd17b13
2.10753e-19	0.543504	0.979	0.876	3.09786e-15	5	Fam162a
1.75752e-23	0.529271	0.983	0.865	2.58338e-19	5	Gsta1
1.16685e-22	0.520581	0.97	0.858	1.71515e-18	5	Ces2a
1.08963e-18	0.515094	0.882	0.779	1.60164e-14	5	Atf3
3.79497e-27	0.51026	0.532	0.25	5.57823e-23	5	Cyr61
1.18136e-09	0.50866	0.852	0.781	1.73648e-05	5	Ndrg1
1.86872e-25	0.508512	0.785	0.577	2.74683e-21	5	Selenbp1
3.44865e-37	0.507376	1	0.999	5.06918e-33	5	Gapdh
7.5996e-40	0.498102	1	0.984	1.11707e-35	5	Lgals4
2.92288e-23	0.494112	1	0.961	4.29634e-19	5	Tmsb4x
3.87295e-26	0.488307	1	0.984	5.69285e-22	5	Mif
1.86999e-23	0.476267	0.979	0.842	2.7487e-19	5	Tspan8
5.9662e-22	0.460105	0.688	0.455	8.76971e-18	5	Foxq1
5.25642e-24	0.451086	0.992	0.978	7.72641e-20	5	Ldha
3.42486e-23	0.450719	0.962	0.819	5.03421e-19	5	Ccl25
4.07426e-18	0.449233	0.958	0.821	5.98875e-14	5	Lypd8
1.60121e-24	0.447562	0.983	0.872	2.35362e-20	5	Cyp2c55
4.2497e-16	0.443803	1	0.99	6.24664e-12	5	Mt2
1.16683e-21	0.438676	0.966	0.837	1.71513e-17	5	Acot1
1.42568e-23	0.435448	0.987	0.935	2.09561e-19	5	Bri3
1.17185e-14	0.429325	0.819	0.67	1.7225e-10	5	Hist1h2bc
3.87655e-20	0.427433	0.848	0.708	5.69814e-16	5	Anxa2
4.30361e-08	0.426957	0.485	0.33	0.000632588	5	Hspa1a
4.81525e-37	0.423122	1	0.999	7.07794e-33	5	Rpl39
4.19913e-19	0.409847	0.975	0.841	6.1723e-15	5	S100a10
1.19875e-20	0.408789	0.802	0.611	1.76205e-16	5	Rnd3
2.39169e-23	0.404569	0.987	0.988	3.51555e-19	5	Gpi1
2.62779e-19	0.402541	0.916	0.723	3.86259e-15	5	Cyp2c66
1.06764e-20	0.400374	0.983	0.924	1.56932e-16	5	Phgr1
6.03008e-12	0.399719	0.764	0.604	8.86362e-08	5	Areg
5.4888e-22	0.397194	0.966	0.847	8.06798e-18	5	Snhg6
1.02982e-16	0.396343	0.979	0.866	1.51374e-12	5	Pycard
1.12286e-31	0.391633	1	0.996	1.65049e-27	5	Rpl36a
4.86792e-24	0.379559	1	1	7.15536e-20	5	Rpl12
1.27327e-12	0.37895	0.671	0.496	1.87157e-08	5	Tcim
1.26715e-39	0.37848	1	0.998	1.86259e-35	5	Rps27
3.79395e-21	0.375327	0.878	0.709	5.57672e-17	5	Tnfrsf12a
1.05043e-07	0.372839	0.312	0.182	0.00154403	5	Cxcl10
9.99473e-24	0.372815	1	1	1.46913e-19	5	Rps2
2.7666e-23	0.368481	0.996	0.969	4.06663e-19	5	Rpl13a
3.99313e-28	0.367378	1	1	5.8695e-24	5	Rplp1
6.24754e-42	0.366538	1	1	9.18326e-38	5	Rps29
7.16101e-12	0.364408	0.962	0.866	1.0526e-07	5	Higd1a
7.35822e-22	0.363296	0.958	0.852	1.08158e-17	5	Acaa2
6.60817e-22	0.363063	0.637	0.379	9.71334e-18	5	Clec2e
2.2512e-14	0.361054	0.966	0.911	3.30904e-10	5	Eno1
1.19235e-10	0.357198	0.979	0.79	1.75264e-06	5	Jaml
3.32466e-26	0.355435	1	1	4.88692e-22	5	Rps19
9.31398e-28	0.354616	1	0.998	1.36906e-23	5	Rps6
6.80481e-17	0.350051	0.992	0.922	1.00024e-12	5	Prdx6
4.4523e-27	0.34858	1	1	6.54443e-23	5	Rpl9
2.02205e-25	0.347705	1	0.981	2.97221e-21	5	Ndufa6
5.8239e-22	0.34711	1	1	8.56055e-18	5	Rps4x
8.30602e-30	0.34634	1	1	1.2209e-25	5	Rps12
6.65172e-18	0.346279	0.819	0.66	9.77737e-14	5	Gstp3
1.32431e-17	0.345931	0.992	0.964	1.94661e-13	5	Cldn3
7.25786e-14	0.345709	1	0.996	1.06683e-09	5	Dbi
8.48162e-25	0.344762	1	1	1.24671e-20	5	Rps3
1.45263e-15	0.342893	0.274	0.11	2.13523e-11	5	AA467197
1.71801e-08	0.342238	0.992	0.939	0.00025253	5	Pdgfa
1.38535e-15	0.340363	0.983	0.933	2.03633e-11	5	Mgst3
9.3758e-15	0.338541	0.958	0.918	1.37815e-10	5	Twf1
3.84131e-15	0.337087	0.954	0.773	5.64634e-11	5	Ociad2
6.8642e-30	0.335612	1	1	1.00897e-25	5	Rpl27a
5.66026e-35	0.334007	1	1	8.32001e-31	5	Rpl23
2.39098e-07	0.331754	0.759	0.715	0.0035145	5	Akr1c19
8.29634e-12	0.33061	0.869	0.784	1.21948e-07	5	Abcb1a
1.73824e-30	0.330479	1	0.999	2.55503e-26	5	Rpl7a
2.39425e-20	0.329717	0.996	0.996	3.51931e-16	5	Krt8
4.55409e-23	0.329025	1	1	6.69405e-19	5	Rplp0
4.05606e-21	0.327408	1	1	5.96201e-17	5	Rps18
6.93804e-14	0.326537	0.608	0.374	1.01982e-09	5	Hspa1b
2.76898e-22	0.325184	1	0.999	4.07012e-18	5	Rps7
1.58579e-17	0.325166	0.962	0.876	2.33096e-13	5	Timm8b
7.81745e-27	0.321699	1	1	1.14909e-22	5	Rps27a
3.73707e-20	0.321307	1	0.998	5.49311e-16	5	Rpl22
1.01357e-26	0.321268	1	1	1.48985e-22	5	Rps9
6.30191e-24	0.321116	1	0.999	9.26318e-20	5	Rpl7
1.9191e-24	0.319981	1	1	2.82089e-20	5	Rpl32
1.16943e-14	0.317211	0.266	0.108	1.71894e-10	5	2610528A11Rik
2.56638e-24	0.317062	1	1	3.77232e-20	5	Rack1
3.63789e-17	0.316795	0.776	0.562	5.34734e-13	5	Pmaip1
5.00711e-14	0.314948	0.789	0.646	7.35996e-10	5	Cyp2c68
1.14234e-26	0.314658	1	1	1.67913e-22	5	Rpl17
1.26249e-14	0.314298	0.899	0.798	1.85573e-10	5	Zfp36
1.56021e-27	0.313482	1	1	2.29335e-23	5	Eef1a1
2.29998e-27	0.313375	1	1	3.38074e-23	5	Rpl28
5.45297e-20	0.311961	1	1	8.01532e-16	5	Rps15a
1.75858e-26	0.311139	1	1	2.58494e-22	5	Rpl18a
4.47136e-13	0.310404	1	0.998	6.57245e-09	5	Eef1b2
5.26073e-19	0.309696	1	1	7.73275e-15	5	Rps8
1.10404e-22	0.309439	1	1	1.62283e-18	5	Rpl13
1.27094e-25	0.309209	1	1	1.86816e-21	5	Rps10
8.17328e-13	0.309195	0.996	0.965	1.20139e-08	5	Chchd10
2.97873e-18	0.30912	1	1	4.37843e-14	5	Rps20
9.66349e-29	0.307642	1	1	1.42044e-24	5	Rps21
1.55638e-11	0.305346	0.852	0.764	2.28772e-07	5	Ifrd1
1.25242e-13	0.304047	0.958	0.836	1.84093e-09	5	Gpx1
1.96017e-28	0.300498	1	0.997	2.88125e-24	5	Rpl10
2.2726e-25	0.297737	1	1	3.3405e-21	5	Rps24
2.903e-23	0.297376	1	0.998	4.26712e-19	5	Rpl5
3.91543e-12	0.292639	0.966	0.945	5.75529e-08	5	Ier2
6.92148e-25	0.292381	1	0.999	1.01739e-20	5	Rps13
3.87537e-16	0.29232	1	0.994	5.6964e-12	5	Txn1
3.58641e-14	0.292146	0.996	0.976	5.27167e-10	5	Mdh2
2.65881e-22	0.291719	1	0.995	3.90818e-18	5	Dstn
2.90158e-15	0.291171	1	1	4.26503e-11	5	Rpl10a
4.47661e-26	0.291112	1	1	6.58017e-22	5	Rpl37
5.52494e-23	0.290493	1	1	8.12111e-19	5	Rps16
8.71532e-13	0.290084	1	0.999	1.28106e-08	5	Rpl3
4.64524e-17	0.287911	1	1	6.82803e-13	5	Rpl15
1.21069e-12	0.284962	1	1	1.77959e-08	5	Rps11
3.55286e-22	0.283772	1	0.999	5.22236e-18	5	Rpl24
1.87484e-15	0.283065	1	0.987	2.75582e-11	5	mt-Nd4l
4.89777e-10	0.282611	0.536	0.386	7.19923e-06	5	Sult1c2
5.27315e-14	0.282062	0.975	0.902	7.751e-10	5	Serpinb6a
1.03973e-09	0.281679	0.987	0.831	1.52831e-05	5	Mgst1
3.30714e-06	0.280839	0.797	0.715	0.0486116	5	Sat1
1.45056e-18	0.279874	1	0.997	2.13219e-14	5	Naca
5.60264e-09	0.277899	0.983	0.879	8.23532e-05	5	Ckb
1.66985e-11	0.277111	0.954	0.837	2.45452e-07	5	Ptgr1
1.06128e-34	0.274082	1	0.999	1.55998e-30	5	Rpl38
1.24517e-12	0.273447	0.882	0.756	1.83027e-08	5	Prelid2
6.70707e-13	0.273334	1	0.999	9.85872e-09	5	Rpl14
5.64441e-17	0.273333	1	0.999	8.29672e-13	5	Rpl30
1.82264e-24	0.269528	1	1	2.6791e-20	5	Rps14
3.16887e-14	0.269189	0.996	0.959	4.65792e-10	5	Cyb5a
3.59103e-11	0.269006	0.932	0.926	5.27846e-07	5	Junb
7.3272e-19	0.268412	1	1	1.07703e-14	5	Rpl35a
6.84588e-14	0.267984	0.996	0.982	1.00628e-09	5	Cox7b
7.6035e-24	0.267701	1	1	1.11764e-19	5	Rps26
9.63624e-11	0.267529	1	1	1.41643e-06	5	Rpsa
7.58684e-23	0.267495	1	0.999	1.11519e-18	5	Rpl34
2.17943e-07	0.266865	0.966	0.773	0.00320355	5	Fgfbp1
5.68487e-15	0.266807	1	1	8.35618e-11	5	Rps5
3.47747e-07	0.266392	0.979	0.932	0.00511154	5	Txnip
8.70005e-14	0.264967	0.532	0.339	1.27882e-09	5	Phlda2
5.20339e-14	0.261841	0.992	0.933	7.64847e-10	5	Hadh
3.67779e-16	0.261168	1	0.991	5.40598e-12	5	Rpl35
1.64551e-13	0.260452	0.684	0.524	2.41873e-09	5	Rgn
1.58049e-14	0.260305	1	1	2.32316e-10	5	Rps23
6.09265e-16	0.258901	1	1	8.95559e-12	5	Rpl8
3.07539e-08	0.258682	0.81	0.734	0.000452051	5	Phlda1
3.62438e-12	0.258549	0.954	0.864	5.32748e-08	5	Ech1
2.54721e-12	0.256984	0.945	0.833	3.74414e-08	5	Epb41l4aos
1.07058e-09	0.256757	0.675	0.556	1.57364e-05	5	Ncoa4
1.73114e-13	0.256641	0.987	0.987	2.54461e-09	5	Krt18
4.72722e-10	0.256469	0.966	0.937	6.94854e-06	5	Trappc6a
2.05081e-14	0.256076	0.975	0.91	3.01448e-10	5	Marc2
3.51283e-17	0.255335	1	0.999	5.16351e-13	5	Rpl11
6.59224e-14	0.252856	1	0.968	9.68994e-10	5	Uqcrb
7.79033e-10	0.252853	1	0.991	1.1451e-05	5	Rpl22l1
9.17338e-13	0.25276	0.608	0.448	1.3484e-08	5	Casp4
3.36484e-28	0.251617	0.397	0.147	4.94598e-24	5	Lrrc26
1.1914e-06	0.250464	0.983	0.958	0.0175124	5	Krtcap2

## Sheet: cluster6
p_val	avg_log2FC	pct.1	pct.2	p_val_adj	cluster	gene
5.6644e-50	1.05058	1	0.753	8.32611e-46	6	Ube2c
7.71673e-48	0.798746	1	0.971	1.13428e-43	6	Tubb4b
4.53323e-48	0.729704	0.978	0.525	6.66339e-44	6	Cdc20
5.26694e-38	0.727376	1	0.812	7.74188e-34	6	Cks2
1.17703e-34	0.701023	0.994	0.61	1.73011e-30	6	Top2a
2.8784e-17	0.699398	0.905	0.668	4.23096e-13	6	Hist1h2bc
2.83341e-42	0.699196	0.994	0.634	4.16483e-38	6	Cdk1
6.43862e-43	0.696785	0.983	0.679	9.46413e-39	6	H2afx
1.99356e-39	0.696105	1	0.604	2.93033e-35	6	Cenpa
2.24455e-46	0.689209	0.95	0.501	3.29927e-42	6	Cenpf
1.50291e-26	0.673359	1	0.917	2.20912e-22	6	Hmgb2
3.2991e-38	0.671907	1	0.892	4.84934e-34	6	Arl6ip1
6.90034e-32	0.656758	0.994	0.663	1.01428e-27	6	Birc5
7.87268e-45	0.645191	0.95	0.498	1.15721e-40	6	Prc1
2.02505e-37	0.637011	0.989	0.642	2.97663e-33	6	Cdca3
6.73089e-37	0.614741	0.989	0.863	9.89374e-33	6	Tuba1c
6.66724e-26	0.592243	0.916	0.597	9.80017e-22	6	Areg
1.89156e-29	0.57128	0.994	0.69	2.78041e-25	6	Smc4
5.97416e-19	0.559907	0.899	0.632	8.78142e-15	6	Id1
1.57431e-29	0.54746	0.877	0.486	2.31408e-25	6	Tcim
1.7088e-26	0.541637	0.966	0.615	2.51176e-22	6	Mki67
2.17447e-35	0.539464	0.994	0.958	3.19625e-31	6	Ube2s
9.17429e-31	0.528938	0.916	0.475	1.34853e-26	6	Hist1h2ap
3.72683e-26	0.517311	1	0.762	5.47807e-22	6	Ces2e
1.5066e-35	0.515933	0.961	0.51	2.21455e-31	6	Ccnb1
1.65687e-35	0.506482	0.939	0.47	2.43543e-31	6	Hmmr
1.67792e-19	0.506094	1	0.929	2.46637e-15	6	Tubb5
2.02414e-36	0.503688	0.966	0.477	2.97528e-32	6	Nusap1
5.07319e-36	0.499062	0.933	0.557	7.45707e-32	6	Pmaip1
1.86419e-25	0.488744	0.86	0.514	2.74017e-21	6	Hist1h1c
6.07404e-27	0.486495	0.983	0.606	8.92823e-23	6	Cdca8
5.27146e-16	0.479553	0.983	0.787	7.74852e-12	6	Hes1
8.78812e-40	0.473509	0.944	0.476	1.29177e-35	6	Tpx2
4.33352e-18	0.471633	0.989	0.775	6.36983e-14	6	Atf3
1.39967e-38	0.458977	0.883	0.404	2.05737e-34	6	Cdkn3
4.97386e-26	0.457588	0.994	0.818	7.31108e-22	6	Khk
7.47914e-27	0.457197	0.553	0.227	1.09936e-22	6	Hist1h2ac
1.13092e-22	0.456951	0.994	0.879	1.66233e-18	6	Klf6
1.28538e-23	0.445103	0.972	0.723	1.88937e-19	6	Cyp2c66
1.51177e-34	0.444048	0.927	0.496	2.22216e-30	6	Knstrn
1.28209e-32	0.442946	0.916	0.471	1.88454e-28	6	Cenpe
5.26421e-25	0.436606	0.972	0.589	7.73786e-21	6	Smc2
1.12223e-19	0.435345	0.978	0.712	1.64956e-15	6	Hbegf
4.37368e-29	0.43401	0.961	0.541	6.42888e-25	6	Ccna2
4.77155e-20	0.429255	0.453	0.176	7.01369e-16	6	Cxcl10
2.27357e-24	0.428854	0.799	0.427	3.34192e-20	6	Klf2
3.44118e-18	0.42525	1	0.924	5.05819e-14	6	Tuba1b
1.70349e-20	0.416312	0.721	0.404	2.50395e-16	6	Id3
1.62015e-30	0.403322	0.911	0.463	2.38147e-26	6	Plk1
1.3621e-12	0.399958	1	0.927	2.00215e-08	6	Fos
2.84589e-27	0.399843	0.944	0.537	4.18317e-23	6	Ccnb2
5.19287e-19	0.399057	0.989	0.759	7.633e-15	6	Hsd17b13
1.1346e-23	0.39758	0.978	0.771	1.66775e-19	6	Bub3
5.6287e-16	0.388036	0.994	0.868	8.27363e-12	6	Pycard
2.95262e-10	0.38541	1	0.99	4.34005e-06	6	Mt2
1.04575e-18	0.384968	0.972	0.714	1.53715e-14	6	Otc
1.19737e-18	0.383704	1	0.903	1.76002e-14	6	H2afv
4.78465e-17	0.382514	0.994	0.811	7.03296e-13	6	Ccdc34
1.1986e-14	0.38251	1	0.786	1.76182e-10	6	Cps1
6.44057e-11	0.379147	0.939	0.743	9.46699e-07	6	mt-Nd6
1.7201e-12	0.373306	0.983	0.787	2.52837e-08	6	Gstm3
9.19622e-30	0.372948	0.855	0.465	1.35175e-25	6	Hist1h4d
1.53107e-26	0.370788	0.866	0.457	2.25052e-22	6	Kif11
1.12336e-17	0.370032	0.972	0.773	1.65122e-13	6	Lsm5
7.1142e-17	0.368935	0.994	0.843	1.04572e-12	6	S100a10
1.2063e-32	0.367724	0.922	0.448	1.77315e-28	6	Aurka
1.90113e-18	0.360467	0.983	0.8	2.79447e-14	6	Snhg12
1.20687e-17	0.352573	1	0.964	1.77398e-13	6	Ptms
2.62162e-11	0.34642	1	0.962	3.85352e-07	6	Tmsb4x
1.5506e-20	0.345558	1	0.962	2.27922e-16	6	Jpt1
8.45248e-29	0.343809	0.816	0.415	1.24243e-24	6	Ckap2
2.01751e-24	0.342896	0.933	0.586	2.96554e-20	6	Dbf4
2.88969e-16	0.341376	0.978	0.713	4.24756e-12	6	Zfp36l1
1.16889e-11	0.339031	0.994	0.88	1.71815e-07	6	Ckb
2.28687e-12	0.338373	0.302	0.119	3.36147e-08	6	Reg1
9.57849e-17	0.337266	0.966	0.762	1.40794e-12	6	Ier5
1.381e-15	0.337045	1	0.994	2.02993e-11	6	H2afz
7.92018e-18	0.334572	0.737	0.407	1.16419e-13	6	Hist1h1b
1.80559e-18	0.334077	1	0.964	2.65404e-14	6	Cldn3
1.99818e-20	0.332677	0.894	0.58	2.93712e-16	6	Stk17b
1.66197e-12	0.330812	0.994	0.927	2.44293e-08	6	Klf5
2.52873e-14	0.32936	0.994	0.838	3.71699e-10	6	Acot1
2.91081e-07	0.327728	0.721	0.511	0.00427861	6	Dmbt1
3.45705e-16	0.325415	1	0.938	5.08152e-12	6	Oat
1.03489e-24	0.323499	0.883	0.487	1.52119e-20	6	Kif23
8.04266e-21	0.319774	1	0.954	1.18219e-16	6	Aldob
2.5984e-25	0.317586	0.793	0.416	3.81938e-21	6	Lockd
1.08541e-23	0.317282	0.877	0.477	1.59545e-19	6	Sgo1
1.07466e-15	0.317045	0.743	0.456	1.57964e-11	6	Foxq1
1.30177e-25	0.31426	0.916	0.467	1.91348e-21	6	Kif20b
4.38099e-12	0.311726	1	0.991	6.43961e-08	6	Rpl22l1
1.62159e-15	0.311159	0.877	0.61	2.38357e-11	6	Rnd3
2.11141e-25	0.310088	0.771	0.379	3.10357e-21	6	Hist1h2ae
1.04783e-19	0.308889	0.754	0.44	1.54021e-15	6	Prss23
1.21468e-14	0.307205	1	0.859	1.78545e-10	6	Ces2a
8.77543e-14	0.306219	0.994	0.906	1.2899e-09	6	Lsm4
9.23098e-15	0.305349	0.788	0.484	1.35686e-10	6	Edn1
3.22813e-21	0.305272	0.564	0.262	4.74503e-17	6	Hist1h4i
5.31423e-15	0.30399	0.966	0.74	7.81139e-11	6	Add3
1.02978e-17	0.302773	1	0.959	1.51367e-13	6	Cyb5a
1.26334e-09	0.30108	1	0.996	1.85699e-05	6	Dbi
5.7448e-16	0.299965	0.966	0.667	8.44428e-12	6	Cenpw
7.77665e-14	0.2967	0.989	0.838	1.14309e-09	6	Rnaseh2c
7.50188e-10	0.295115	0.994	0.834	1.1027e-05	6	Mgst1
5.36589e-10	0.29493	1	0.974	7.88732e-06	6	Pgk1
7.80483e-11	0.292299	1	0.894	1.14723e-06	6	Nucks1
1.2199e-22	0.282853	0.872	0.478	1.79313e-18	6	Tacc3
2.07732e-23	0.281848	0.894	0.494	3.05346e-19	6	Incenp
1.47736e-08	0.276226	1	0.873	0.000217158	6	C1qbp
7.9246e-11	0.275817	0.994	0.933	1.16484e-06	6	Mgst3
1.42747e-11	0.272475	1	0.994	2.09823e-07	6	Txn1
2.22771e-13	0.272018	1	0.999	3.27451e-09	6	mt-Nd1
8.94775e-09	0.26731	1	1	0.000131523	6	Rps11
4.29785e-28	0.265926	0.743	0.339	6.31741e-24	6	Sapcd2
9.73761e-10	0.262734	0.838	0.601	1.43133e-05	6	Tubb2b
1.32169e-12	0.262365	0.804	0.538	1.94275e-08	6	Aadac
5.53633e-13	0.262052	0.983	0.861	8.13786e-09	6	Nfe2l2
1.69415e-13	0.261348	0.95	0.612	2.49023e-09	6	Spc24
4.56792e-10	0.260829	0.966	0.838	6.71439e-06	6	Gpx1
1.82435e-11	0.260493	1	0.924	2.68161e-07	6	Crip1
7.65171e-21	0.260236	0.838	0.444	1.12472e-16	6	Aurkb
6.51036e-09	0.259201	1	0.877	9.56957e-05	6	Fam162a
7.15652e-08	0.258999	1	0.999	0.00105194	6	Rpl3
1.74807e-13	0.258332	0.994	0.815	2.56948e-09	6	Anp32e
8.81482e-09	0.257068	0.978	0.858	0.000129569	6	AC160336.1
3.17473e-06	0.255869	1	1	0.0466653	6	Mt1
1.23977e-18	0.253739	0.883	0.476	1.82233e-14	6	Racgap1
3.80025e-13	0.252958	0.553	0.293	5.58599e-09	6	Hist3h2a
1.92662e-08	0.252	0.989	0.903	0.000283194	6	Gls
5.12683e-22	0.25152	0.821	0.437	7.53592e-18	6	Casp4
7.81761e-27	0.251437	0.626	0.254	1.14911e-22	6	Aspm
1.14666e-24	0.251138	0.698	0.317	1.68547e-20	6	Sgo2a
5.6709e-16	0.250966	1	0.932	8.33566e-12	6	Smim24
6.34573e-22	0.250574	0.782	0.411	9.32759e-18	6	Bub1b

## Sheet: cluster7
p_val	avg_log2FC	pct.1	pct.2	p_val_adj	cluster	gene
5.07496e-101	1.29887	1	0.745	7.45969e-97	7	Ube2c
1.95672e-87	1.04976	1	0.914	2.87618e-83	7	Hmgb2
1.206e-98	1.01764	1	0.59	1.77271e-94	7	Cenpa
1.07619e-97	1.00654	1	0.806	1.5819e-93	7	Cks2
3.10304e-95	0.958469	1	0.888	4.56116e-91	7	Arl6ip1
1.926e-99	0.923015	0.993	0.481	2.83103e-95	7	Cenpf
3.96722e-104	0.862541	0.996	0.457	5.83141e-100	7	Nusap1
1.02285e-101	0.818344	0.993	0.448	1.50348e-97	7	Hmmr
1.34172e-88	0.816022	0.993	0.507	1.97219e-84	7	Cdc20
1.10408e-82	0.810958	0.996	0.591	1.62289e-78	7	Cdca8
5.14597e-76	0.799276	1	0.629	7.56406e-72	7	Cdca3
8.79039e-86	0.757407	0.974	0.493	1.2921e-81	7	Ccnb1
2.49209e-64	0.754553	0.996	0.621	3.66313e-60	7	Cdk1
2.90424e-81	0.752225	1	0.975	4.26895e-77	7	Hmgb1
5.52996e-57	0.733217	1	0.651	8.12849e-53	7	Birc5
2.81442e-87	0.728497	0.974	0.449	4.13691e-83	7	Cenpe
3.42164e-60	0.725086	1	0.97	5.02946e-56	7	Tubb4b
1.22012e-64	0.713178	0.996	0.679	1.79346e-60	7	Smc4
5.41481e-38	0.691048	1	0.851	7.95923e-34	7	AC160336.1
5.11341e-55	0.688989	0.996	0.779	7.5162e-51	7	Cps1
6.93694e-70	0.671487	1	0.891	1.01966e-65	7	Nucks1
7.35292e-63	0.667501	0.989	0.668	1.08081e-58	7	H2afx
1.06449e-71	0.665323	0.974	0.52	1.56469e-67	7	Ccnb2
6.34279e-59	0.659065	1	0.804	9.32327e-55	7	Ccdc34
4.49222e-49	0.651982	1	0.809	6.60311e-45	7	Slc12a2
5.93307e-84	0.644419	0.97	0.457	8.72103e-80	7	Tpx2
7.97433e-81	0.637518	0.967	0.441	1.17215e-76	7	Plk1
7.2881e-61	0.629734	1	0.858	1.07128e-56	7	Tuba1c
5.97774e-53	0.617647	0.993	0.6	8.78668e-49	7	Mki67
1.00171e-65	0.613564	1	1	1.47241e-61	7	Ptma
3.55504e-39	0.611457	1	0.927	5.22555e-35	7	Tubb5
6.5141e-58	0.607496	0.993	0.574	9.57508e-54	7	Smc2
2.42213e-68	0.601655	0.967	0.526	3.56029e-64	7	Ccna2
6.54122e-48	0.596806	0.937	0.651	9.61494e-44	7	Dnajb14
1.07876e-67	0.595575	0.963	0.481	1.58567e-63	7	Prc1
2.32881e-80	0.577006	0.952	0.448	3.42312e-76	7	Kif20b
1.1289e-79	0.575689	0.903	0.385	1.65937e-75	7	Cdkn3
1.4746e-56	0.566064	1	0.956	2.16751e-52	7	Ube2s
2.09428e-49	0.56333	0.985	0.621	3.07839e-45	7	Lgr5
2.76385e-69	0.552392	0.948	0.467	4.06258e-65	7	Kif23
8.21038e-40	0.54395	0.881	0.543	1.20684e-35	7	Id2
8.50104e-72	0.527661	0.952	0.434	1.24957e-67	7	Kif11
3.70471e-67	0.521703	0.963	0.478	5.44555e-63	7	Knstrn
1.28005e-37	0.515646	1	0.849	1.88155e-33	7	Aldh1b1
8.28844e-71	0.503753	0.914	0.432	1.21832e-66	7	Aurka
3.60037e-57	0.500138	1	0.961	5.29218e-53	7	Jpt1
2.43692e-52	0.499224	0.981	0.632	3.58203e-48	7	Lmnb1
1.65124e-33	0.496672	1	0.921	2.42716e-29	7	Tuba1b
1.04252e-62	0.493143	0.926	0.457	1.5324e-58	7	Racgap1
8.70206e-39	0.488967	1	0.9	1.27912e-34	7	H2afv
1.9726e-43	0.486077	0.933	0.458	2.89953e-39	7	Hist1h2ap
8.21786e-45	0.478035	0.978	0.709	1.20794e-40	7	Hmgb3
1.72195e-44	0.460395	0.996	0.762	2.53109e-40	7	Bub3
4.33423e-62	0.456728	0.87	0.396	6.37088e-58	7	Ckap2
1.71359e-60	0.45034	0.926	0.458	2.51881e-56	7	Sgo1
1.79585e-39	0.446209	1	0.994	2.63972e-35	7	H2afz
2.56525e-72	0.445783	0.877	0.359	3.77065e-68	7	Mis18bp1
2.20715e-48	0.442877	0.937	0.573	3.24429e-44	7	Dbf4
1.10622e-42	0.441924	0.993	0.809	1.62604e-38	7	Anp32e
6.33199e-57	0.440889	1	0.997	9.3074e-53	7	Epcam
2.40483e-58	0.439912	0.914	0.46	3.53486e-54	7	Tacc3
9.04817e-47	0.439272	1	0.968	1.32999e-42	7	Hnrnpa0
1.57142e-54	0.433901	0.929	0.476	2.30982e-50	7	Incenp
5.7437e-38	0.430742	0.967	0.598	8.44266e-34	7	Spc24
6.36967e-36	0.427976	0.996	0.963	9.36278e-32	7	Ptms
2.2572e-42	0.42712	0.989	0.702	3.31786e-38	7	Lbr
3.16151e-56	0.423361	0.836	0.377	4.6471e-52	7	Knl1
8.07269e-36	0.421314	1	0.921	1.1866e-31	7	Hdgf
2.74678e-38	0.413833	0.981	0.633	4.0375e-34	7	Cks1b
6.86688e-25	0.413129	1	0.785	1.00936e-20	7	Jaml
6.99472e-24	0.409218	1	0.804	1.02815e-19	7	Stmn1
8.14584e-30	0.408182	0.989	0.79	1.19736e-25	7	Tmpo
3.40727e-64	0.405959	0.87	0.389	5.00834e-60	7	Bub1b
9.0511e-41	0.40508	1	0.993	1.33042e-36	7	Pabpc1
4.99022e-32	0.404529	0.985	0.765	7.33512e-28	7	Lsm5
1.60179e-35	0.403902	0.948	0.584	2.35447e-31	7	Hmgcs2
7.1018e-36	0.402667	0.967	0.732	1.04389e-31	7	Add3
4.18169e-60	0.402593	0.888	0.392	6.14667e-56	7	Lockd
2.42726e-33	0.401159	0.993	0.817	3.56783e-29	7	Pdcd4
1.03088e-30	0.396839	0.989	0.597	1.5153e-26	7	Top2a
7.47992e-63	0.39555	0.84	0.351	1.09947e-58	7	Cdca2
1.53252e-60	0.387373	0.859	0.376	2.25265e-56	7	G2e3
1.00875e-45	0.380977	0.903	0.518	1.48276e-41	7	Reep4
1.57366e-70	0.380967	0.833	0.322	2.31313e-66	7	Kif20a
6.4717e-30	0.380412	0.981	0.8	9.51275e-26	7	Nudcd2
2.66018e-40	0.37838	1	0.982	3.91019e-36	7	Calm2
2.67556e-31	0.374931	1	0.924	3.93281e-27	7	Serinc3
2.43839e-30	0.374237	0.981	0.804	3.58419e-26	7	Nfib
1.37201e-65	0.373904	0.814	0.305	2.01672e-61	7	Ckap2l
1.03865e-32	0.373877	1	0.999	1.52671e-28	7	Rpl3
2.13095e-46	0.369527	0.9	0.424	3.13229e-42	7	Aurkb
1.13427e-26	0.368496	1	1	1.66727e-22	7	Rpl12
5.86169e-31	0.366415	0.996	0.903	8.61609e-27	7	G3bp1
1.21714e-24	0.366349	0.993	0.866	1.78907e-20	7	Hook1
1.54883e-67	0.365125	0.833	0.315	2.27662e-63	7	Sapcd2
7.81023e-50	0.364083	0.907	0.446	1.14803e-45	7	Hist1h4d
9.63698e-32	0.362156	1	0.9	1.41654e-27	7	Cbx3
2.13842e-41	0.362012	0.874	0.5	3.14326e-37	7	Ckap5
1.23764e-18	0.358848	0.948	0.736	1.81921e-14	7	mt-Nd6
9.60719e-29	0.35772	0.985	0.784	1.41216e-24	7	Rad21
5.41699e-26	0.355823	0.788	0.443	7.96243e-22	7	Clca3b
1.59202e-26	0.352703	0.996	0.903	2.3401e-22	7	Lsm4
2.05937e-49	0.349937	0.818	0.384	3.02707e-45	7	Ect2
1.2468e-21	0.348496	1	0.998	1.83267e-17	7	Eef1b2
8.55506e-66	0.347793	0.799	0.293	1.25751e-61	7	Sgo2a
2.54948e-29	0.345861	0.967	0.737	3.74748e-25	7	Plcb3
5.44459e-26	0.345725	0.981	0.787	8.00301e-22	7	Smc1a
4.63349e-29	0.345396	1	1	6.81076e-25	7	Rps11
7.97752e-30	0.342204	0.974	0.73	1.17262e-25	7	Hmgn2
1.88513e-49	0.341343	0.874	0.399	2.77095e-45	7	Spc25
1.34346e-25	0.339463	0.974	0.821	1.97475e-21	7	Ddx39
3.17145e-22	0.338786	1	0.965	4.66171e-18	7	Anp32b
5.10457e-49	0.337823	0.814	0.359	7.5032e-45	7	Ncapg
4.98212e-27	0.3377	1	1	7.32322e-23	7	Rps4x
2.08178e-19	0.337571	1	0.99	3.06001e-15	7	Ncl
9.17986e-13	0.337153	0.929	0.781	1.34935e-08	7	Itln1
1.67054e-55	0.336348	0.855	0.368	2.45553e-51	7	Kif22
1.13451e-26	0.331388	0.996	0.787	1.66762e-22	7	Npm3
8.84991e-20	0.3307	1	0.991	1.30085e-15	7	Rpl22l1
5.82158e-18	0.329331	0.996	0.893	8.55714e-14	7	Tomm5
4.65123e-25	0.328805	1	0.966	6.83684e-21	7	Snrpe
2.12264e-22	0.327425	0.993	0.832	3.12007e-18	7	Rnaseh2c
3.45602e-16	0.32674	0.993	0.768	5.08e-12	7	Fgfbp1
1.61098e-24	0.322942	0.974	0.655	2.36798e-20	7	Cenpw
5.58391e-24	0.322493	1	1	8.20779e-20	7	Rpl10a
3.71342e-47	0.321141	0.855	0.42	5.45836e-43	7	Terf1
2.11771e-13	0.320707	0.888	0.662	3.11283e-09	7	Rgcc
4.64936e-32	0.316661	1	0.989	6.8341e-28	7	Atp5g2
6.3272e-57	0.316447	0.677	0.235	9.30036e-53	7	Aspm
1.80244e-24	0.311984	1	1	2.64941e-20	7	Rps15a
3.32014e-27	0.311044	1	0.998	4.88028e-23	7	Rps25
2.55511e-22	0.308759	1	1	3.75576e-18	7	Rps8
4.80359e-27	0.308577	1	0.998	7.0608e-23	7	Rpl5
1.71713e-19	0.308471	1	1	2.524e-15	7	Rps3
4.14078e-19	0.30708	0.967	0.705	6.08654e-15	7	Otc
4.73667e-24	0.306509	0.922	0.618	6.96243e-20	7	Prlr
5.93784e-20	0.306434	1	0.96	8.72802e-16	7	Snrpf
5.91802e-31	0.30552	1	0.998	8.69889e-27	7	Rpl29
3.99497e-63	0.304979	0.81	0.304	5.8722e-59	7	Kif2c
6.5722e-23	0.304057	1	0.989	9.66047e-19	7	Serbp1
1.63081e-23	0.303549	1	0.997	2.39713e-19	7	Rpl23a
2.59155e-23	0.302562	0.996	0.919	3.80931e-19	7	Banf1
3.41815e-41	0.302129	0.844	0.435	5.02434e-37	7	Bora
1.55533e-18	0.301498	1	1	2.28617e-14	7	Rps19
6.36858e-21	0.300579	1	1	9.36117e-17	7	Rps17
4.65321e-21	0.300554	1	0.924	6.83975e-17	7	Klf5
5.81498e-18	0.299567	0.996	0.922	8.54744e-14	7	Crip1
2.46159e-20	0.298254	0.993	0.824	3.61829e-16	7	Sdc4
2.23144e-21	0.298097	1	0.969	3.27999e-17	7	Hnrnpa1
3.26573e-49	0.296185	0.729	0.311	4.8003e-45	7	Cdc25b
1.55276e-19	0.29513	0.981	0.847	2.2824e-15	7	Soat1
2.95114e-54	0.294733	0.777	0.301	4.33788e-50	7	Kif4
4.78499e-26	0.294694	1	1	7.03346e-22	7	Rpl17
3.20883e-16	0.29446	1	1	4.71666e-12	7	Rps18
1.98425e-50	0.293331	0.762	0.313	2.91664e-46	7	Dlgap5
4.3291e-21	0.292478	1	0.999	6.36335e-17	7	Rps7
1.07058e-52	0.292407	0.755	0.297	1.57364e-48	7	Nek2
1.68361e-21	0.288308	0.967	0.744	2.47473e-17	7	Lsm8
7.90416e-27	0.287972	1	1	1.16183e-22	7	Rpl21
7.11347e-24	0.287946	0.818	0.489	1.04561e-19	7	Kctd14
6.06089e-21	0.287717	0.974	0.739	8.90891e-17	7	Lsm2
5.82326e-16	0.287498	0.996	0.896	8.55961e-12	7	Snrpg
4.66555e-12	0.287241	1	1	6.85789e-08	7	Rplp1
9.87169e-19	0.287	1	1	1.45104e-14	7	Rpl32
1.4025e-58	0.286732	0.758	0.28	2.06154e-54	7	Anln
6.37676e-15	0.286479	1	0.996	9.3732e-11	7	Rpl36a
1.19727e-22	0.28638	0.996	0.858	1.75987e-18	7	Cbx1
1.74837e-19	0.286281	0.985	0.809	2.56993e-15	7	Alyref
2.23317e-32	0.286246	0.929	0.491	3.28254e-28	7	Pbk
2.54595e-13	0.286199	1	1	3.74229e-09	7	Rpsa
6.29737e-13	0.285943	1	0.996	9.25651e-09	7	Npm1
1.03604e-23	0.285706	1	1	1.52287e-19	7	Rpl28
9.3161e-16	0.285541	1	0.978	1.36937e-11	7	Ran
2.11315e-22	0.285448	0.993	0.83	3.10612e-18	7	Nudt21
8.21839e-17	0.285409	0.996	0.766	1.20802e-12	7	Ociad2
1.02601e-21	0.284648	1	0.997	1.50813e-17	7	Naca
1.44026e-18	0.284592	1	1	2.11703e-14	7	Rpl13
9.80505e-29	0.284104	0.9	0.566	1.44124e-24	7	Ehf
2.94394e-38	0.283636	0.777	0.367	4.3273e-34	7	Melk
6.23198e-19	0.282315	1	1	9.16038e-15	7	Rpl15
9.46862e-16	0.280685	1	0.978	1.39179e-11	7	Set
2.77442e-12	0.280651	1	0.999	4.07812e-08	7	Rpl39
3.2921e-13	0.280327	0.978	0.781	4.83906e-09	7	Hes1
8.24582e-36	0.280194	0.784	0.382	1.21205e-31	7	Kif15
1.93722e-19	0.279444	1	1	2.84752e-15	7	Rps5
2.00647e-24	0.277692	0.885	0.555	2.94931e-20	7	Cdca7
2.63508e-21	0.276992	0.97	0.747	3.87331e-17	7	Snrpa1
3.12506e-18	0.276094	1	1	4.59352e-14	7	Rpl27a
2.53992e-14	0.275194	1	1	3.73343e-10	7	Rplp0
2.92238e-21	0.274	0.978	0.781	4.29561e-17	7	Rangap1
7.70881e-22	0.273724	0.937	0.658	1.13312e-17	7	Cbx5
4.99555e-15	0.271576	0.989	0.89	7.34296e-11	7	Ifitm2
4.70079e-14	0.271012	1	0.998	6.90969e-10	7	Rpl22
2.15239e-20	0.271008	1	1	3.16379e-16	7	Rpl18a
2.05274e-20	0.270783	0.959	0.706	3.01732e-16	7	Zfp36l1
4.05993e-16	0.270602	1	0.999	5.96769e-12	7	Rpl7
1.13201e-43	0.270398	0.814	0.373	1.66395e-39	7	Mis18a
4.92741e-39	0.270076	0.836	0.405	7.2428e-35	7	Ncapd2
3.18674e-13	0.269945	1	0.863	4.68419e-09	7	Pycard
3.11978e-20	0.268898	1	1	4.58576e-16	7	Rps23
2.46193e-14	0.268253	1	1	3.61879e-10	7	Rpl9
5.48383e-17	0.267855	0.993	0.851	8.06069e-13	7	Emg1
4.28432e-15	0.267292	1	1	6.29752e-11	7	Rps12
3.49264e-21	0.266144	1	0.999	5.13383e-17	7	Rpl30
3.65718e-23	0.265507	0.892	0.598	5.37569e-19	7	Ppih
5.85083e-07	0.265096	1	1	0.00860013	7	Rps2
5.66683e-24	0.264966	1	1	8.32967e-20	7	Rps3a1
2.24677e-12	0.264323	1	1	3.30253e-08	7	Rps20
7.15633e-22	0.264314	1	1	1.05191e-17	7	Rps24
1.02857e-18	0.264265	0.978	0.737	1.5119e-14	7	Lsm3
5.86853e-23	0.263327	0.911	0.614	8.62615e-19	7	Pmf1
9.13909e-23	0.262964	1	1	1.34335e-18	7	Rpl35a
5.93429e-13	0.262918	1	0.891	8.72281e-09	7	Dhrs4
1.95321e-39	0.262295	0.781	0.362	2.87103e-35	7	Shcbp1
1.87378e-20	0.262254	0.963	0.755	2.75428e-16	7	Upf3b
3.34444e-20	0.261441	1	1	4.91599e-16	7	Rps16
2.43171e-24	0.26134	0.907	0.635	3.57437e-20	7	Clic6
4.05228e-30	0.260678	0.84	0.475	5.95645e-26	7	Mad2l1
1.00984e-18	0.259895	0.996	0.903	1.48436e-14	7	Txnl1
2.70792e-24	0.259068	0.914	0.621	3.98036e-20	7	Nfia
1.5953e-19	0.258285	1	0.999	2.34493e-15	7	Rps13
8.85706e-18	0.257331	0.963	0.735	1.3019e-13	7	Vdr
6.63613e-19	0.256192	0.996	0.9	9.75445e-15	7	Kmt5a
6.65323e-18	0.255921	1	0.929	9.77958e-14	7	H2afy
6.2539e-40	0.255714	0.703	0.317	9.1926e-36	7	C330027C09Rik
2.82254e-18	0.254934	0.993	0.878	4.14885e-14	7	Mlec
2.57738e-19	0.254125	0.959	0.736	3.78849e-15	7	Hmgn5
7.48752e-43	0.252396	0.673	0.278	1.10059e-38	7	Nde1
1.69138e-13	0.252212	1	0.99	2.48616e-09	7	Eef1g
2.04784e-16	0.250526	0.989	0.891	3.01011e-12	7	Immt
2.37924e-12	0.250418	1	1	3.49724e-08	7	Rack1
1.32816e-13	0.250279	1	1	1.95226e-09	7	Rps9

## Sheet: cluster8
p_val	avg_log2FC	pct.1	pct.2	p_val_adj	cluster	gene
5.20437e-86	5.17028	1	0.798	7.6499e-82	8	Fabp1
6.89068e-102	4.69287	0.971	0.317	1.01286e-97	8	Cyp2c29
6.06733e-68	4.59667	0.957	0.604	8.91837e-64	8	S100g
4.47671e-116	4.49016	0.986	0.311	6.58031e-112	8	Cyp3a11
1.67674e-89	4.45183	0.993	0.584	2.46464e-85	8	Apoa4
4.95297e-87	4.37989	1	0.737	7.28037e-83	8	Rbp2
6.12173e-106	4.0054	0.986	0.353	8.99832e-102	8	Cyp2b10
2.6271e-91	3.76675	0.891	0.248	3.86158e-87	8	Apoa1
2.45328e-119	3.34607	0.942	0.231	3.60608e-115	8	Spink1
1.30213e-84	3.25339	1	0.884	1.91399e-80	8	Fabp2
3.18713e-149	3.20942	0.891	0.129	4.68476e-145	8	Guca2b
5.00654e-143	3.19324	0.978	0.202	7.35911e-139	8	Leap2
3.38282e-91	3.14641	0.993	0.459	4.9724e-87	8	Apoc3
3.93752e-83	3.1266	1	0.954	5.78776e-79	8	Aldob
1.7994e-86	3.10625	1	0.999	2.64494e-82	8	Fth1
3.1838e-83	3.04445	1	0.869	4.67987e-79	8	Gsta1
3.70674e-102	3.01711	0.949	0.292	5.44854e-98	8	Gm5485
2.69284e-81	2.71082	1	0.856	3.9582e-77	8	Prap1
5.2552e-87	2.62933	0.993	0.628	7.72461e-83	8	Cyp2d26
3.38891e-70	2.59377	1	0.891	4.98136e-66	8	Gstm1
2.63418e-106	2.56326	1	0.325	3.87198e-102	8	Cyp3a13
1.08322e-103	2.51083	0.993	0.37	1.59223e-99	8	Cyp4f14
8.8453e-83	2.44334	1	0.752	1.30017e-78	8	Ces2c
2.48699e-108	2.42052	0.986	0.332	3.65563e-104	8	Cyp3a25
1.85271e-73	2.39894	1	0.789	2.7233e-69	8	Gstm3
4.33406e-82	2.37127	1	0.796	6.37064e-78	8	Tkfc
1.05826e-70	2.35573	0.993	0.818	1.55553e-66	8	Sis
2.81484e-85	2.27733	1	0.74	4.13754e-81	8	Mttp
4.32011e-86	2.26739	1	0.96	6.35013e-82	8	Cyb5a
1.98934e-79	2.21609	1	0.788	2.92414e-75	8	Acsl5
2.47277e-132	2.21165	0.913	0.164	3.63472e-128	8	Gm3776
1.52193e-143	2.18533	0.942	0.17	2.23708e-139	8	Ace2
2.15471e-71	2.17734	0.986	0.598	3.16721e-67	8	Areg
8.93647e-79	2.141	1	0.82	1.31357e-74	8	Khk
2.14876e-75	2.11395	0.993	0.557	3.15846e-71	8	Fam213a
9.72307e-74	2.1008	1	0.861	1.42919e-69	8	Ces2a
1.07589e-78	1.96505	0.986	0.707	1.58145e-74	8	4931406C07Rik
5.7289e-83	1.9561	1	0.528	8.42091e-79	8	2200002D01Rik
8.68621e-81	1.94749	1	0.68	1.27679e-76	8	Slc5a1
1.50934e-123	1.92052	0.942	0.217	2.21857e-119	8	Aldh1a1
3.16812e-82	1.91568	1	0.726	4.65682e-78	8	Cyp2c66
0	1.90254	0.891	0.028	0	8	2010106E10Rik
1.45122e-83	1.89757	0.986	0.558	2.13315e-79	8	Exoc3l4
5.4217e-123	1.88019	0.964	0.225	7.96935e-119	8	Lgals3
1.22746e-55	1.86791	0.993	0.94	1.80425e-51	8	Oat
2.49559e-241	1.85588	0.978	0.084	3.66827e-237	8	Slc2a2
8.92605e-116	1.84733	0.949	0.251	1.31204e-111	8	Arg2
5.08129e-17	1.84607	0.355	0.119	7.46899e-13	8	Reg1
1.5408e-74	1.81928	1	0.902	2.26482e-70	8	Tm4sf20
1.54674e-74	1.81248	0.993	0.668	2.27355e-70	8	Abcc2
1.37333e-78	1.80984	1	0.876	2.01866e-74	8	Cyp2c55
6.70913e-49	1.80934	0.906	0.561	9.86175e-45	8	Anpep
3.35895e-63	1.77944	0.964	0.801	4.93732e-59	8	Mgst2
1.19606e-69	1.75737	0.993	0.722	1.75808e-65	8	Apob
3.8731e-52	1.72279	0.855	0.405	5.69307e-48	8	Clca4b
2.55393e-69	1.72123	0.971	0.506	3.75402e-65	8	Adh1
2.58632e-68	1.7159	1	0.92	3.80164e-64	8	Scd1
1.48788e-79	1.68652	1	0.933	2.18704e-75	8	Smim24
7.25507e-136	1.65699	0.957	0.192	1.06642e-131	8	Creb3l3
9.37275e-76	1.62525	1	0.792	1.3777e-71	8	Ugt2b34
7.46854e-55	1.61687	0.804	0.313	1.0978e-50	8	Slc11a2
5.01875e-76	1.57138	0.993	0.912	7.37706e-72	8	Marc2
9.97238e-65	1.56348	0.971	0.709	1.46584e-60	8	Cyp2j6
1.51895e-73	1.55961	0.986	0.823	2.23271e-69	8	Ccl25
1.27296e-72	1.54335	0.993	0.766	1.87112e-68	8	Ces2e
4.02252e-111	1.53752	0.978	0.291	5.9127e-107	8	Sult1b1
4.60129e-122	1.53299	0.855	0.135	6.76344e-118	8	Slc2a5
1.67326e-73	1.51815	0.957	0.509	2.45953e-69	8	Ephx1
1.78153e-72	1.51406	0.993	0.795	2.61867e-68	8	Cyp2c65
7.40629e-79	1.49841	0.986	0.884	1.08865e-74	8	Sar1b
2.01789e-219	1.47759	0.848	0.061	2.9661e-215	8	Alpi
6.7853e-45	1.45023	0.986	0.949	9.97371e-41	8	Pigr
9.04996e-82	1.44932	0.986	0.551	1.33025e-77	8	Alas1
1.29416e-67	1.44619	1	0.953	1.90228e-63	8	Scp2
6.428e-73	1.40794	0.964	0.555	9.44852e-69	8	Ms4a10
3.44975e-74	1.40509	0.993	0.677	5.07079e-70	8	Gpd1
7.23391e-73	1.38887	0.971	0.473	1.06331e-68	8	St3gal4
3.6638e-66	1.38582	0.993	0.857	5.38542e-62	8	Ckmt1
3.04206e-47	1.37389	0.993	0.948	4.47152e-43	8	Ctsb
6.25456e-62	1.35192	0.978	0.725	9.19357e-58	8	Sult1d1
1.55611e-59	1.34849	0.957	0.658	2.28732e-55	8	Fam213b
2.53973e-65	1.32919	0.971	0.538	3.73315e-61	8	Hsd17b11
5.96188e-93	1.31235	0.42	0.033	8.76336e-89	8	Npl
1.6672e-72	1.30619	0.993	0.977	2.45062e-68	8	Atp1b1
3.41471e-63	1.29064	0.913	0.371	5.01929e-59	8	H2-Q2
3.37783e-193	1.26233	0.768	0.055	4.96508e-189	8	Adh6a
1.35477e-29	1.2606	0.507	0.16	1.99137e-25	8	Pnliprp2
3.459e-66	1.25893	1	0.977	5.08439e-62	8	Gpx4
9.58779e-23	1.25558	0.732	0.423	1.40931e-18	8	Ggh
6.88499e-92	1.25303	0.957	0.342	1.01202e-87	8	Abcg5
5.06039e-61	1.25195	0.971	0.733	7.43827e-57	8	Glrx
1.53368e-69	1.24932	1	0.91	2.25436e-65	8	Gna11
3.53911e-48	1.23877	0.928	0.563	5.20214e-44	8	Cdhr2
5.60111e-301	1.23863	0.754	0.02	8.23307e-297	8	Clec2h
1.31347e-89	1.23748	0.978	0.391	1.93068e-85	8	Abcg8
3.68917e-83	1.23733	0.971	0.436	5.42271e-79	8	Ephx2
1.95185e-170	1.23211	0.833	0.085	2.86902e-166	8	Mme
4.87199e-75	1.23134	1	0.999	7.16134e-71	8	Gapdh
5.43041e-63	1.2195	0.949	0.546	7.98216e-59	8	Ncoa4
7.19387e-48	1.21775	0.986	0.714	1.05743e-43	8	Cdhr5
8.86197e-61	1.2157	0.971	0.628	1.30262e-56	8	Maoa
1.53478e-136	1.21255	0.913	0.162	2.25597e-132	8	Ces1f
1.49415e-54	1.19398	0.993	0.934	2.19625e-50	8	B2m
1.21265e-86	1.19018	0.964	0.377	1.78247e-82	8	Tm6sf2
9.81134e-68	1.18962	0.986	0.661	1.44217e-63	8	Dhrs1
1.92182e-54	1.18955	1	0.955	2.82488e-50	8	Plac8
2.1199e-64	1.18803	1	0.981	3.11604e-60	8	Atp1a1
5.13592e-70	1.18074	1	0.946	7.54929e-66	8	Calml4
5.30436e-73	1.17493	1	0.996	7.79688e-69	8	Dbi
1.83862e-72	1.15554	1	0.976	2.70258e-68	8	Mdh2
4.88772e-70	1.15246	1	0.933	7.18445e-66	8	Cyb5b
5.55151e-218	1.14623	0.848	0.06	8.16016e-214	8	Hsd17b2
2.75734e-46	1.14568	1	0.882	4.05302e-42	8	Ckb
1.22937e-67	1.14082	1	0.987	1.80705e-63	8	Gpi1
1.3602e-58	1.13938	0.928	0.55	1.99936e-54	8	Cgref1
5.63789e-67	1.13883	0.957	0.47	8.28714e-63	8	Gramd3
2.44228e-103	1.12032	0.928	0.254	3.58991e-99	8	Mogat2
4.063e-72	1.11889	0.993	0.695	5.97221e-68	8	Dgat1
1.79004e-35	1.10511	1	0.877	2.63117e-31	8	Gsta4
1.97456e-54	1.09673	0.978	0.903	2.9024e-50	8	Fbp2
2.617e-66	1.09428	0.993	0.935	3.84673e-62	8	Hadh
8.23224e-45	1.07865	1	0.873	1.21006e-40	8	Cyb5r3
5.16375e-62	1.07023	0.884	0.373	7.59019e-58	8	Ugt2a3
1.46955e-50	1.06238	0.986	0.928	2.1601e-46	8	Prdx5
1.08869e-49	1.05925	0.978	0.815	1.60027e-45	8	Arl4a
3.87345e-102	1.05738	0.833	0.167	5.69359e-98	8	Ces1d
1.11531e-241	1.05564	0.58	0.013	1.63939e-237	8	G6pc
1.54557e-58	1.05392	0.993	0.923	2.27184e-54	8	Cda
1.95791e-69	1.04932	0.935	0.429	2.87793e-65	8	Mpp1
3.11794e-53	1.04566	0.986	0.706	4.58306e-49	8	Anxa2
3.78807e-149	1.04291	0.949	0.157	5.56809e-145	8	Slc26a6
4.4909e-59	1.04145	0.993	0.904	6.60117e-55	8	Serpinb6a
2.68975e-228	1.04023	0.739	0.036	3.95367e-224	8	Dpep1
1.65076e-207	1.03759	0.79	0.053	2.42646e-203	8	Nat8
7.52946e-47	1.02613	0.978	0.745	1.10676e-42	8	Pls1
3.44062e-161	1.02426	0.812	0.074	5.05737e-157	8	Krt20
4.13232e-58	1.00931	0.993	0.951	6.07409e-54	8	Mdh1
4.0894e-73	1.00722	0.964	0.477	6.01101e-69	8	Gstm6
8.02423e-33	1.00102	0.978	0.775	1.17948e-28	8	Selenop
2.37932e-143	0.99827	0.58	0.038	3.49736e-139	8	Sult6b2
1.28171e-63	0.996813	1	0.969	1.88399e-59	8	Smdt1
5.383e-54	0.995432	1	0.985	7.91248e-50	8	P4hb
3.49399e-72	0.99385	0.855	0.268	5.13582e-68	8	Cox7a1
1.82925e-37	0.987144	1	1	2.68881e-33	8	Mt1
1.02962e-44	0.987025	0.957	0.751	1.51343e-40	8	Slc9a3r1
3.73156e-52	0.980806	0.978	0.642	5.48502e-48	8	Pklr
1.19367e-156	0.978318	0.681	0.055	1.75458e-152	8	Slc46a1
1.4487e-38	0.972575	0.957	0.574	2.12944e-34	8	Dusp1
7.61292e-35	0.971023	0.949	0.621	1.11902e-30	8	Fam13a
1.69431e-45	0.965386	0.957	0.62	2.49047e-41	8	Acox1
2.65041e-42	0.964808	0.986	0.781	3.89583e-38	8	Abcb1a
2.53077e-63	0.96463	0.993	0.916	3.71997e-59	8	Lpcat3
6.76131e-47	0.960513	0.949	0.574	9.93845e-43	8	Fuca2
2.10413e-45	0.956083	1	0.89	3.09287e-41	8	Muc13
1.37767e-49	0.955314	1	0.996	2.02504e-45	8	Ftl1
9.16632e-57	0.954922	0.928	0.508	1.34736e-52	8	Iqgap2
9.74418e-48	0.95352	0.957	0.748	1.4323e-43	8	Epb41l3
1.41829e-51	0.949969	1	0.925	2.08475e-47	8	Phgr1
4.59241e-60	0.94959	0.942	0.573	6.75038e-56	8	Fahd1
1.83427e-52	0.948916	0.978	0.905	2.69619e-48	8	Aprt
2.19741e-98	0.933062	0.92	0.254	3.22997e-94	8	Slc7a9
2.98529e-214	0.93001	0.478	0.008	4.38808e-210	8	Lct
2.90012e-38	0.929105	0.993	0.776	4.26288e-34	8	Ndrg1
1.11602e-77	0.920321	0.92	0.32	1.64044e-73	8	Acaa1b
6.26142e-37	0.913903	0.848	0.512	9.20366e-33	8	Gstm2
1.20717e-42	0.913552	0.986	0.798	1.77442e-38	8	Zfp36
1.08459e-31	0.903873	0.942	0.707	1.59424e-27	8	Akr1c19
5.50656e-56	0.896224	0.928	0.456	8.09409e-52	8	Rdh7
2.64108e-41	0.895753	0.986	0.763	3.88212e-37	8	Hsd17b13
3.08402e-45	0.889408	0.993	0.859	4.5332e-41	8	Bpnt1
3.42334e-49	0.889049	1	0.89	5.03197e-45	8	Ppa1
1.04088e-38	0.888627	0.993	0.903	1.52999e-34	8	Cbr1
5.8389e-62	0.881973	0.92	0.424	8.58259e-58	8	Smlr1
4.39441e-41	0.877277	0.986	0.913	6.45934e-37	8	Fuca1
8.62358e-70	0.876649	0.928	0.376	1.26758e-65	8	Myo1a
3.12788e-244	0.872923	0.746	0.033	4.59767e-240	8	Mep1b
4.74906e-63	0.871842	0.993	0.951	6.98065e-59	8	Txndc17
2.94304e-60	0.87082	0.906	0.375	4.32598e-56	8	Clec2e
3.55874e-57	0.865994	1	0.909	5.23099e-53	8	Mpc1
8.69084e-227	0.864736	0.659	0.025	1.27747e-222	8	Akr1b7
4.81276e-45	0.863114	0.971	0.855	7.07428e-41	8	Acaa2
1.16879e-38	0.851234	0.935	0.597	1.718e-34	8	Igsf23
4.41197e-60	0.850087	0.891	0.351	6.48516e-56	8	Espn
2.93607e-46	0.848242	0.986	0.966	4.31573e-42	8	Cldn3
2.77215e-32	0.847874	0.964	0.717	4.07478e-28	8	Hbegf
9.21781e-50	0.844688	0.986	0.875	1.35493e-45	8	1810058I24Rik
1.68431e-63	0.841213	0.964	0.457	2.47576e-59	8	Slc26a3
7.43145e-48	0.839834	0.957	0.638	1.09235e-43	8	Fam234a
4.07798e-57	0.839276	0.928	0.472	5.99423e-53	8	Myo5b
1.98095e-50	0.833593	0.899	0.44	2.91179e-46	8	Cndp2
5.9964e-52	0.832512	1	0.97	8.8141e-48	8	Edf1
5.85674e-44	0.831473	0.841	0.433	8.60882e-40	8	Fbln1
6.18255e-30	0.830637	0.942	0.705	9.08772e-26	8	Sfn
4.87542e-47	0.828097	0.92	0.538	7.16638e-43	8	Npc1l1
4.19017e-44	0.827496	0.993	0.789	6.15913e-40	8	Plin3
4.25626e-38	0.824909	0.993	0.956	6.25628e-34	8	Ndufa1
4.11557e-49	0.821727	1	0.966	6.04947e-45	8	Chchd10
3.07e-44	0.821567	0.891	0.5	4.5126e-40	8	Tcn2
6.02328e-30	0.821066	0.986	0.883	8.85362e-26	8	Chka
3.28398e-172	0.818019	0.558	0.026	4.82713e-168	8	Ifit1bl2
5.88627e-46	0.81186	1	0.942	8.65223e-42	8	Ctsz
6.5817e-40	0.810292	0.971	0.895	9.67444e-36	8	Vil1
4.32099e-202	0.807331	0.696	0.037	6.35143e-198	8	Fmo5
1.17697e-81	0.803635	0.906	0.282	1.73003e-77	8	Mall
1.28242e-152	0.801214	0.464	0.018	1.88503e-148	8	Reg3a
2.66677e-51	0.794278	0.978	0.755	3.91989e-47	8	Ppp1r14d
5.80989e-83	0.791433	0.848	0.222	8.53996e-79	8	Hkdc1
7.11408e-44	0.791111	0.986	0.813	1.0457e-39	8	Eps8l3
3.22748e-48	0.787745	1	1	4.74407e-44	8	mt-Co1
1.45043e-42	0.784276	0.754	0.292	2.13198e-38	8	Ugt2b5
5.78033e-43	0.778109	0.978	0.779	8.49651e-39	8	Adipor2
5.03069e-46	0.775291	0.971	0.751	7.39462e-42	8	Abcd3
1.0315e-38	0.770858	0.978	0.838	1.51621e-34	8	Por
2.45891e-38	0.770282	0.928	0.523	3.61435e-34	8	Ddit3
9.76437e-50	0.769857	0.92	0.486	1.43526e-45	8	Slc39a14
2.6136e-82	0.769512	0.732	0.132	3.84173e-78	8	Rab30
4.29494e-52	0.768364	0.92	0.555	6.31314e-48	8	Decr1
4.60176e-44	0.768171	0.986	0.916	6.76413e-40	8	Sptssa
5.47184e-69	0.767684	0.696	0.144	8.04306e-65	8	Cst6
1.37859e-38	0.766758	0.957	0.693	2.02639e-34	8	Cat
1.90715e-55	0.766269	0.92	0.468	2.80331e-51	8	Cideb
1.62748e-42	0.765854	0.913	0.558	2.39223e-38	8	Rnf186
3.80405e-29	0.765153	0.986	0.778	5.59158e-25	8	Atf3
3.04923e-35	0.764967	0.949	0.715	4.48206e-31	8	Phyh
4.19667e-43	0.761282	0.87	0.462	6.16869e-39	8	Efna1
2.54071e-45	0.744137	1	0.926	3.73459e-41	8	Aco2
2.26746e-44	0.742606	0.957	0.687	3.33294e-40	8	Cryl1
5.67049e-59	0.73949	0.862	0.37	8.33505e-55	8	Cmbl
1.2133e-40	0.738212	0.928	0.554	1.78343e-36	8	Slc20a1
1.36931e-66	0.737568	0.855	0.289	2.01275e-62	8	Cobl
6.71742e-35	0.73548	0.993	0.955	9.87393e-31	8	Tm4sf5
4.15472e-35	0.73224	0.978	0.852	6.10702e-31	8	Cdh17
6.05464e-36	0.729436	0.978	0.736	8.89971e-32	8	Cldn15
9.5074e-60	0.72935	0.862	0.303	1.39749e-55	8	Akr1c14
6.74346e-212	0.728331	0.493	0.01	9.9122e-208	8	Gda
7.03034e-40	0.727546	0.986	0.901	1.03339e-35	8	Cisd1
6.61349e-50	0.72602	0.928	0.361	9.72117e-46	8	Rhoc
1.61231e-34	0.725966	0.964	0.711	2.36994e-30	8	Neurl3
1.80411e-34	0.724285	0.978	0.799	2.65187e-30	8	Ogdh
1.58124e-21	0.72344	0.993	0.837	2.32427e-17	8	Mgst1
2.35236e-103	0.720875	0.638	0.081	3.45773e-99	8	Asah2
2.06015e-39	0.718841	0.986	0.87	3.02821e-35	8	Acadl
6.38445e-233	0.715734	0.732	0.034	9.3845e-229	8	Gm21885
4.36731e-59	0.715348	0.761	0.226	6.4195e-55	8	Cyp4v3
4.03514e-42	0.712254	0.993	0.878	5.93125e-38	8	Timm8b
4.36547e-90	0.70937	0.768	0.151	6.41681e-86	8	Fam84a
3.00202e-36	0.709362	0.986	0.81	4.41267e-32	8	Idh1
5.85316e-46	0.708438	1	0.974	8.60357e-42	8	Tmbim6
5.41913e-131	0.70433	0.797	0.103	7.96557e-127	8	Clic5
5.46901e-94	0.703814	0.862	0.199	8.0389e-90	8	Nr1i3
2.38961e-32	0.703325	1	0.978	3.51249e-28	8	Ldha
8.51381e-43	0.702455	0.891	0.468	1.25144e-38	8	Retsat
1.84964e-45	0.702149	0.928	0.565	2.71879e-41	8	Galm
1.14356e-32	0.69207	0.978	0.864	1.68092e-28	8	Pnrc1
1.09976e-67	0.690038	0.804	0.215	1.61654e-63	8	Slc6a19
1.9815e-54	0.689087	0.87	0.376	2.91261e-50	8	Sec23a
2.45215e-55	0.687564	1	0.994	3.60441e-51	8	Cox6c
1.89037e-08	0.686928	0.92	0.929	0.000277866	8	Crip1
1.10752e-36	0.686434	1	0.966	1.62795e-32	8	Lamp1
7.26832e-53	0.684435	0.884	0.343	1.06837e-48	8	Cdr2
4.01671e-31	0.682799	1	0.825	5.90417e-27	8	Sord
1.09043e-87	0.682512	0.594	0.08	1.60282e-83	8	Gsta2
1.9724e-41	0.680728	1	0.931	2.89922e-37	8	Ak2
5.35958e-37	0.679907	1	0.977	7.87804e-33	8	Gabarap
2.52657e-36	0.679868	0.935	0.747	3.71381e-32	8	Mocs2
3.45924e-48	0.679513	0.848	0.353	5.08474e-44	8	Slc3a1
1.08533e-175	0.671294	0.688	0.046	1.59533e-171	8	Sectm1b
6.27229e-40	0.664841	1	0.889	9.21963e-36	8	Lima1
2.93092e-92	0.664654	0.819	0.171	4.30816e-88	8	Nat8f1
4.46438e-34	0.663298	0.906	0.568	6.56219e-30	8	Sec24a
6.55002e-34	0.662454	0.986	0.711	9.62787e-30	8	Selenoi
9.02331e-34	0.660244	1	0.957	1.32634e-29	8	Ucp2
6.77357e-42	0.659391	0.826	0.376	9.95647e-38	8	Dgat2
3.88287e-34	0.659059	0.986	0.882	5.70742e-30	8	Pgrmc1
1.11442e-41	0.64857	0.92	0.59	1.63809e-37	8	Chpt1
6.58377e-98	0.645977	0.268	0.008	9.67748e-94	8	Ggt1
8.08407e-31	0.645727	0.957	0.74	1.18828e-26	8	Ctsa
3.45492e-26	0.63895	0.957	0.669	5.07838e-22	8	Hist1h2bc
4.38769e-58	0.637483	1	0.997	6.44946e-54	8	Cox7c
2.04859e-27	0.636871	0.935	0.763	3.01122e-23	8	Ifrd1
2.71781e-36	0.636171	0.964	0.866	3.9949e-32	8	Ech1
4.01442e-40	0.635588	0.906	0.479	5.90079e-36	8	Rnf103
2.83731e-44	0.632671	0.884	0.398	4.17056e-40	8	Me1
4.13325e-203	0.631795	0.623	0.026	6.07546e-199	8	Enpep
5.96535e-73	0.630403	0.775	0.163	8.76846e-69	8	Cdkn2b
1.52888e-36	0.62907	0.942	0.63	2.24729e-32	8	Lmo7
3.04526e-41	0.628013	0.935	0.588	4.47622e-37	8	Acp5
2.4963e-30	0.626438	1	0.896	3.66931e-26	8	Gsto1
4.64507e-21	0.626397	0.986	0.879	6.82778e-17	8	Fam162a
1.31961e-29	0.626231	0.906	0.619	1.9397e-25	8	Mgam
3.25552e-46	0.625491	0.993	0.982	4.78529e-42	8	Ndufa6
2.59907e-40	0.625275	1	0.982	3.82037e-36	8	Cox7b
2.55127e-31	0.623966	0.971	0.91	3.75012e-27	8	Mien1
6.89382e-53	0.623871	0.942	0.459	1.01332e-48	8	Aqp11
1.77634e-30	0.620546	0.957	0.847	2.61104e-26	8	Lap3
1.4788e-27	0.619192	0.993	0.858	2.17369e-23	8	Ctsd
7.28254e-40	0.618118	0.957	0.644	1.07046e-35	8	Slc39a5
3.62657e-57	0.617867	0.906	0.4	5.33069e-53	8	Slc7a7
1.31727e-44	0.615919	0.891	0.422	1.93625e-40	8	Ank
1.74087e-34	0.615322	1	0.985	2.5589e-30	8	Lgals4
1.96923e-34	0.613894	0.964	0.726	2.89458e-30	8	Slc31a1
3.70149e-28	0.611953	0.993	0.863	5.44082e-24	8	Nfe2l2
4.24566e-162	0.610451	0.536	0.026	6.24069e-158	8	Il18
5.14539e-37	0.607794	0.971	0.777	7.56321e-33	8	Acot13
1.39375e-35	0.606517	0.928	0.649	2.04867e-31	8	Aamdc
5.26092e-46	0.606301	0.957	0.576	7.73303e-42	8	Hagh
1.04959e-26	0.60339	0.978	0.884	1.54279e-22	8	Atp2b1
2.71807e-18	0.601258	0.964	0.843	3.99529e-14	8	Ghitm
1.94102e-35	0.600933	0.986	0.975	2.85311e-31	8	Cox5a
7.76217e-37	0.599232	0.913	0.6	1.14096e-32	8	Hsd17b4
1.43151e-25	0.599073	0.891	0.6	2.10418e-21	8	Lpgat1
2.73701e-21	0.598308	0.957	0.822	4.02313e-17	8	H2-Q10
1.94202e-89	0.595768	0.71	0.109	2.85457e-85	8	Scin
3.17755e-35	0.59552	0.884	0.532	4.67068e-31	8	Slc25a15
2.15622e-32	0.594937	0.986	0.743	3.16943e-28	8	Eps8
2.36664e-30	0.594184	0.92	0.738	3.47873e-26	8	Gtf2b
9.62467e-36	0.590719	0.87	0.534	1.41473e-31	8	Slc37a4
2.12124e-42	0.590213	1	0.961	3.11802e-38	8	Uqcrfs1
3.56084e-52	0.589887	0.906	0.403	5.23408e-48	8	Hdhd3
3.54224e-36	0.589365	0.978	0.886	5.20674e-32	8	Hadha
2.76319e-38	0.586217	0.978	0.756	4.06161e-34	8	Reep6
1.0829e-20	0.584251	0.797	0.496	1.59176e-16	8	Tcim
1.37793e-54	0.582495	1	0.997	2.02542e-50	8	Chchd2
4.29964e-18	0.582113	0.964	0.916	6.32004e-14	8	Akr1c13
2.903e-65	0.579459	0.717	0.177	4.26712e-61	8	Lipa
1.27961e-45	0.579078	0.884	0.371	1.8809e-41	8	Hnf4g
2.19972e-27	0.57639	0.942	0.741	3.23337e-23	8	Ugdh
1.23795e-33	0.576082	0.957	0.745	1.81966e-29	8	Glod5
5.48955e-97	0.574536	0.732	0.119	8.06909e-93	8	Treh
6.2213e-43	0.573445	0.993	0.985	9.14469e-39	8	Cox7a2
1.27574e-28	0.573164	0.957	0.748	1.87521e-24	8	Pgrmc2
1.65147e-33	0.571841	0.797	0.402	2.4275e-29	8	Entpd5
1.337e-32	0.570501	0.986	0.955	1.96526e-28	8	Ndufb10
1.56227e-28	0.57047	0.928	0.639	2.29638e-24	8	Nipal1
6.29257e-38	0.569036	0.826	0.358	9.24946e-34	8	Aldoc
1.9333e-275	0.568608	0.71	0.02	2.84175e-271	8	2010003K11Rik
4.52632e-33	0.56806	0.993	0.979	6.65323e-29	8	Myl6
2.14174e-34	0.567111	0.986	0.904	3.14814e-30	8	Gng12
1.02426e-38	0.567058	0.993	0.977	1.50556e-34	8	Ndufb9
8.42999e-35	0.566774	0.993	0.924	1.23912e-30	8	Sdhd
1.7272e-42	0.5662	1	1	2.53881e-38	8	mt-Nd2
1.17482e-46	0.564482	0.833	0.322	1.72686e-42	8	Plk3
1.614e-39	0.564333	1	0.995	2.37242e-35	8	Dstn
2.88139e-24	0.561529	0.79	0.44	4.23536e-20	8	Tubb2a
1.36145e-31	0.56089	0.978	0.852	2.0012e-27	8	Tfg
3.35184e-35	0.560603	1	0.977	4.92687e-31	8	Ndufc1
3.35177e-32	0.559586	0.92	0.653	4.92676e-28	8	Misp
2.15844e-30	0.559017	0.935	0.601	3.17269e-26	8	Entpd7
5.71495e-48	0.558844	0.725	0.242	8.4004e-44	8	Aldh1a7
1.24936e-29	0.558656	0.993	0.98	1.83644e-25	8	Ndufa4
1.784e-33	0.557707	0.957	0.719	2.6223e-29	8	Synj2bp
6.18501e-63	0.55695	0.739	0.167	9.09134e-59	8	Papss2
2.39826e-43	0.555031	0.87	0.403	3.5252e-39	8	Pbld2
6.43262e-100	0.552229	0.761	0.131	9.45531e-96	8	Chp2
4.65613e-34	0.550832	0.986	0.715	6.84404e-30	8	Esrra
1.63488e-46	0.547379	0.79	0.293	2.40312e-42	8	Ehhadh
1.88967e-44	0.545908	0.833	0.344	2.77762e-40	8	Bche
2.72148e-32	0.545782	1	0.994	4.00031e-28	8	Txn1
2.25141e-58	0.545302	0.732	0.211	3.30935e-54	8	Gpt
6.08286e-07	0.54515	0.877	0.745	0.00894119	8	Cbr3
9.64556e-69	0.544758	0.725	0.173	1.4178e-64	8	Gstm4
1.85614e-26	0.544387	0.986	0.916	2.72834e-22	8	Bcap31
6.41977e-55	0.542344	0.812	0.27	9.43642e-51	8	Ankrd9
1.37181e-187	0.542248	0.703	0.043	2.01642e-183	8	Slc9a3
2.34058e-16	0.54161	0.326	0.107	3.44042e-12	8	Slc40a1
1.43996e-32	0.541398	0.986	0.853	2.11659e-28	8	Mrps36
3.40001e-28	0.540106	0.92	0.799	4.99767e-24	8	Acaa1a
1.66751e-25	0.538977	0.964	0.817	2.45107e-21	8	Lamp2
7.6642e-42	0.536276	0.797	0.303	1.12656e-37	8	Slc6a8
2.08458e-40	0.535708	0.775	0.312	3.06413e-36	8	Srxn1
7.90172e-36	0.535178	0.884	0.517	1.16147e-31	8	Agpat2
1.12632e-63	0.534807	0.819	0.242	1.65558e-59	8	Heph
5.12238e-27	0.532019	0.978	0.875	7.52939e-23	8	Tmem167
6.66919e-20	0.531533	1	0.917	9.80304e-16	8	Twf1
4.99017e-132	0.531053	0.638	0.056	7.33505e-128	8	Slc30a10
3.64957e-23	0.530515	0.993	0.923	5.36451e-19	8	Junb
1.65543e-41	0.530088	0.833	0.374	2.43331e-37	8	BC030870
5.68072e-66	0.529858	0.841	0.258	8.35008e-62	8	Tmem253
6.46481e-24	0.529596	0.993	0.884	9.50262e-20	8	Btg2
1.31218e-48	0.5294	0.855	0.356	1.92877e-44	8	Dhrs11
2.64552e-33	0.528456	0.993	0.943	3.88865e-29	8	Mtch2
8.15888e-25	0.527827	0.964	0.86	1.19927e-20	8	Gclm
1.67295e-54	0.524404	0.812	0.29	2.45907e-50	8	H2-T3
1.87724e-26	0.524234	0.971	0.845	2.75935e-22	8	Vmp1
4.83921e-30	0.523851	0.971	0.895	7.11315e-26	8	Lamtor4
7.29441e-32	0.523144	0.964	0.835	1.07221e-27	8	Agpat3
2.44898e-18	0.522554	0.935	0.748	3.59976e-14	8	Vdr
9.70728e-31	0.519795	0.935	0.599	1.42687e-26	8	Pgm2
4.83572e-53	0.518817	0.87	0.326	7.10803e-49	8	Plekha8
1.71496e-51	0.518134	0.804	0.278	2.52082e-47	8	Trim31
2.79037e-29	0.516126	0.971	0.824	4.10156e-25	8	Hadhb
3.16105e-28	0.515869	1	0.948	4.64643e-24	8	Slc25a1
2.60135e-28	0.515595	0.942	0.739	3.82373e-24	8	Ccdc107
5.96844e-38	0.515343	1	1	8.77301e-34	8	mt-Nd4
1.20969e-20	0.512922	0.957	0.875	1.77812e-16	8	Tmem205
5.11527e-40	0.510827	0.826	0.37	7.51893e-36	8	Ano6
1.48094e-42	0.508386	0.761	0.296	2.17684e-38	8	Tmem120a
1.1382e-28	0.507903	0.949	0.787	1.67304e-24	8	Pcyt2
4.68825e-24	0.507652	0.993	0.933	6.89126e-20	8	Mpc2
3.0505e-41	0.505815	1	0.997	4.48392e-37	8	Atp5e
2.34978e-31	0.504208	0.884	0.54	3.45394e-27	8	Vat1
2.16126e-19	0.504199	1	0.982	3.17684e-15	8	Scd2
7.56993e-28	0.503342	0.768	0.406	1.1127e-23	8	Ovol1
1.35883e-42	0.501824	1	1	1.99735e-38	8	mt-Co2
4.3618e-16	0.501426	1	0.987	6.41141e-12	8	H2-K1
1.05163e-32	0.501398	0.913	0.605	1.5458e-28	8	Hint3
5.83904e-31	0.501068	0.877	0.536	8.58281e-27	8	Ehd1
4.1672e-22	0.498645	0.978	0.927	6.12537e-18	8	Arf4
2.25277e-29	0.497949	0.935	0.681	3.31135e-25	8	Sc5d
1.69222e-41	0.497011	0.877	0.42	2.48739e-37	8	Atp6v0a2
5.28963e-31	0.495386	1	0.934	7.77523e-27	8	Map2k2
1.5747e-51	0.493042	0.768	0.251	2.31465e-47	8	Tmem86b
3.14621e-33	0.491028	0.797	0.396	4.62461e-29	8	Dusp12
7.87437e-28	0.490107	0.986	0.941	1.15745e-23	8	Lamtor2
5.94435e-23	0.489207	0.971	0.795	8.7376e-19	8	Rab6a
1.32818e-20	0.487914	0.978	0.818	1.9523e-16	8	Fuom
2.60456e-80	0.487162	0.667	0.115	3.82844e-76	8	Cidec
6.77916e-33	0.48715	0.884	0.496	9.96469e-29	8	Anks4b
1.29897e-15	0.48623	0.993	0.934	1.90936e-11	8	Mgst3
3.29133e-31	0.484922	0.406	0.098	4.83792e-27	8	Cyp1a1
1.67202e-29	0.48446	0.906	0.57	2.4577e-25	8	Bad
1.92271e-15	0.483444	0.645	0.365	2.82619e-11	8	Lgmn
1.05665e-29	0.482341	1	0.999	1.55316e-25	8	mt-Nd3
2.00941e-17	0.481853	0.993	0.845	2.95363e-13	8	S100a10
6.52066e-24	0.48067	0.92	0.633	9.58472e-20	8	Prlr
8.93944e-20	0.480669	0.877	0.586	1.31401e-15	8	Car9
1.30267e-23	0.48065	0.993	0.909	1.9148e-19	8	Sdhb
4.92472e-25	0.479904	0.978	0.767	7.23885e-21	8	Prr13
5.50177e-29	0.478838	0.819	0.471	8.08706e-25	8	Crot
1.76212e-28	0.4777	0.906	0.607	2.59014e-24	8	Ifngr2
9.11303e-54	0.477176	0.63	0.154	1.33952e-49	8	Aoc1
4.99899e-25	0.476328	0.993	0.924	7.34801e-21	8	Ndufb3
1.04903e-40	0.474855	0.848	0.377	1.54197e-36	8	Ifi35
1.3685e-19	0.473923	0.935	0.711	2.01156e-15	8	Sat1
1.70486e-25	0.471728	0.971	0.901	2.50597e-21	8	Higd2a
4.90439e-33	0.471442	0.928	0.56	7.20896e-29	8	Casp1
5.51538e-24	0.471232	1	0.986	8.10706e-20	8	Cystm1
7.97929e-25	0.470958	0.928	0.679	1.17288e-20	8	Cxadr
2.28095e-46	0.470915	0.862	0.365	3.35278e-42	8	Adtrp
1.915e-27	0.470868	0.899	0.563	2.81486e-23	8	Cds1
5.27525e-38	0.468791	0.87	0.432	7.75408e-34	8	Frk
6.50291e-31	0.46857	0.812	0.417	9.55862e-27	8	Aldh3a2
2.9064e-14	0.468135	0.986	0.947	4.27212e-10	8	Esd
3.5719e-23	0.466544	0.935	0.678	5.25034e-19	8	Ddhd2
8.83001e-21	0.464659	0.92	0.689	1.29792e-16	8	Plin2
3.08883e-22	0.464497	0.681	0.339	4.54028e-18	8	Ankrd37
5.06146e-31	0.463142	0.993	0.976	7.43984e-27	8	Cox6a1
1.13221e-19	0.463053	0.964	0.906	1.66423e-15	8	Gls
3.607e-25	0.461684	0.978	0.87	5.30192e-21	8	Rbm47
8.58121e-14	0.46094	0.978	0.839	1.26135e-09	8	Gpx1
9.9547e-21	0.460419	0.986	0.952	1.46324e-16	8	Cycs
1.44686e-26	0.459782	0.913	0.681	2.12674e-22	8	Iah1
9.78994e-29	0.458689	0.819	0.404	1.43902e-24	8	Abhd2
9.4185e-30	0.45835	0.928	0.557	1.38443e-25	8	Rragd
1.01093e-21	0.456225	0.986	0.824	1.48596e-17	8	Ift20
1.215e-16	0.453503	0.986	0.89	1.78593e-12	8	Ezr
1.53205e-34	0.451703	1	0.993	2.25195e-30	8	Cox6b1
1.3164e-21	0.451302	1	0.989	1.93498e-17	8	Serf2
7.04883e-35	0.450276	0.681	0.258	1.03611e-30	8	Pim1
5.55755e-203	0.448957	0.616	0.025	8.16904e-199	8	Slc51b
3.00528e-19	0.447479	0.841	0.591	4.41746e-15	8	Pepd
2.84711e-83	0.4459	0.558	0.067	4.18496e-79	8	Gde1
6.41941e-27	0.445844	0.993	0.915	9.43588e-23	8	Cmpk1
1.34974e-94	0.445551	0.696	0.107	1.98398e-90	8	Erich4
8.65855e-32	0.444441	1	0.991	1.27272e-27	8	Uqcr11
3.96493e-19	0.444053	0.942	0.818	5.82805e-15	8	Pnp
2.71219e-20	0.443311	0.928	0.719	3.98664e-16	8	Gpd2
8.25791e-23	0.442153	0.957	0.791	1.21383e-18	8	Tmem160
2.20914e-21	0.441429	1	0.984	3.24722e-17	8	Slc25a3
2.9436e-37	0.441108	0.732	0.271	4.32679e-33	8	Cldn23
8.64771e-30	0.440355	0.833	0.453	1.27113e-25	8	Prkg2
1.62845e-26	0.439613	0.913	0.596	2.39366e-22	8	Gmppb
6.34956e-33	0.439095	1	1	9.33322e-29	8	mt-Atp6
3.12914e-23	0.439043	0.978	0.903	4.59953e-19	8	Pdcd6
5.06641e-30	0.438547	0.899	0.534	7.44712e-26	8	Msra
1.71256e-26	0.438196	1	0.977	2.51729e-22	8	Usmg5
3.42627e-35	0.438028	0.746	0.291	5.03628e-31	8	Nr1d1
2.1396e-17	0.436601	0.957	0.834	3.14499e-13	8	BC005537
1.95094e-35	0.435389	1	0.994	2.86768e-31	8	Uqcrh
5.42475e-20	0.434151	0.964	0.857	7.97384e-16	8	Cs
6.19929e-28	0.434047	1	0.999	9.11233e-24	8	mt-Nd1
1.68474e-14	0.430619	0.978	0.869	2.4764e-10	8	Higd1a
1.92669e-26	0.430521	0.949	0.702	2.83204e-22	8	Vti1b
1.45381e-22	0.429002	0.949	0.834	2.13695e-18	8	BC031181
6.21729e-29	0.428959	1	0.986	9.1388e-25	8	Atp5f1
1.08491e-30	0.427612	0.812	0.422	1.59471e-26	8	Plpp1
6.25998e-50	0.427171	0.543	0.11	9.20154e-46	8	Gm15200
3.03544e-22	0.426753	0.986	0.91	4.4618e-18	8	0610012G03Rik
4.30303e-21	0.425762	0.942	0.698	6.32503e-17	8	Ak3
1.18684e-25	0.425519	1	0.982	1.74453e-21	8	Atp5c1
7.65748e-26	0.425124	0.971	0.718	1.12557e-21	8	Trappc2l
4.46032e-39	0.424674	0.594	0.171	6.55622e-35	8	Slc43a2
4.11409e-22	0.424536	0.87	0.574	6.0473e-18	8	Casp6
1.64982e-29	0.424135	0.739	0.326	2.42507e-25	8	Pard6b
4.58355e-36	0.422633	1	0.997	6.73736e-32	8	Cox4i1
1.4058e-16	0.422181	1	0.975	2.06639e-12	8	Pgk1
8.08997e-42	0.421682	0.377	0.061	1.18914e-37	8	Oasl1
2.33532e-17	0.421668	0.884	0.585	3.43269e-13	8	Stk17b
6.30319e-29	0.421474	0.862	0.424	9.26505e-25	8	Scarb1
3.52534e-184	0.420677	0.464	0.011	5.1819e-180	8	Slc37a2
1.57737e-25	0.419904	0.942	0.739	2.31857e-21	8	Acadvl
1.26754e-75	0.418661	0.681	0.127	1.86315e-71	8	Apobec1
8.17825e-14	0.418363	0.928	0.734	1.20212e-09	8	Ero1l
4.93172e-14	0.418363	0.935	0.766	7.24914e-10	8	Ier5
7.15304e-29	0.418319	0.703	0.301	1.05143e-24	8	Cyp4f16
2.51503e-22	0.416923	1	0.99	3.69684e-18	8	Ubc
4.88926e-20	0.416728	0.935	0.759	7.18672e-16	8	Svip
6.98132e-108	0.416374	0.551	0.05	1.02618e-103	8	2010103J01Rik
5.3499e-109	0.416094	0.703	0.091	7.86382e-105	8	Lrrc19
4.19692e-21	0.41478	0.971	0.896	6.16905e-17	8	Vamp8
1.52074e-21	0.413857	0.993	0.977	2.23534e-17	8	H2afj
2.32213e-224	0.413757	0.565	0.014	3.41331e-220	8	H2-Q1
1.04995e-21	0.413052	0.986	0.89	1.54332e-17	8	Cox17
5.14183e-17	0.411301	0.913	0.645	7.55798e-13	8	Cyp2c68
8.89741e-176	0.409594	0.507	0.018	1.30783e-171	8	Nat8f5
4.66823e-20	0.406346	0.92	0.719	6.86183e-16	8	Acadm
8.79981e-35	0.406315	0.304	0.049	1.29348e-30	8	Mt4
3.40313e-19	0.406292	0.993	0.979	5.00226e-15	8	Atox1
1.63596e-16	0.406066	0.935	0.719	2.4047e-12	8	Otc
4.85767e-69	0.405762	0.667	0.129	7.14028e-65	8	Maf
1.19048e-17	0.405502	0.877	0.662	1.74989e-13	8	Ahcyl2
1.44055e-20	0.40536	0.949	0.781	2.11746e-16	8	Eci1
5.14039e-19	0.403829	0.986	0.912	7.55585e-15	8	Eno1
1.05242e-20	0.403572	0.986	0.904	1.54695e-16	8	Etfb
3.40896e-17	0.402791	0.957	0.797	5.01083e-13	8	Sfxn1
1.35798e-67	0.402484	0.601	0.11	1.9961e-63	8	Agmo
2.75276e-21	0.402355	0.993	0.991	4.04628e-17	8	Prdx1
1.728e-24	0.401736	0.986	0.987	2.53998e-20	8	Atp5g3
1.6059e-19	0.401553	0.935	0.651	2.36051e-15	8	Mgat4a
2.23904e-20	0.401314	0.906	0.626	3.29117e-16	8	Cd302
7.41648e-26	0.401253	1	0.99	1.09015e-21	8	Atp5j2
2.71836e-27	0.400909	0.775	0.398	3.99571e-23	8	Acbd4
2.06049e-23	0.399914	0.79	0.462	3.02872e-19	8	Tgfbr2
2.17563e-17	0.399369	0.942	0.86	3.19796e-13	8	Zfand5
4.84739e-21	0.399044	0.993	0.955	7.12518e-17	8	Ndufa11
1.04124e-20	0.396834	0.986	0.97	1.53052e-16	8	Uqcrb
1.31144e-20	0.39664	0.899	0.648	1.92768e-16	8	Nectin2
7.22029e-11	0.395886	0.87	0.655	1.06131e-06	8	Gsta3
5.9954e-14	0.395613	0.319	0.114	8.81264e-10	8	AA467197
1.2651e-11	0.393909	0.978	0.929	1.85957e-07	8	Fos
2.62671e-25	0.392315	0.884	0.58	3.861e-21	8	Selenbp1
3.67361e-14	0.391691	0.993	0.917	5.39984e-10	8	H2-D1
3.74786e-23	0.388218	1	0.986	5.50898e-19	8	Aes
3.65333e-16	0.387553	0.971	0.823	5.37003e-12	8	Sptbn1
4.07467e-53	0.387108	0.623	0.138	5.98936e-49	8	Ahnak
4.51839e-14	0.383814	0.884	0.658	6.64158e-10	8	Plscr1
1.32906e-30	0.38374	0.841	0.392	1.95359e-26	8	Slc17a4
1.197e-22	0.383185	0.717	0.344	1.75947e-18	8	Gm3336
1.60966e-47	0.382905	0.652	0.177	2.36604e-43	8	Tmem236
4.30552e-17	0.382711	0.949	0.837	6.32869e-13	8	Commd6
6.51565e-40	0.382036	0.674	0.229	9.57735e-36	8	Pnp2
5.11776e-21	0.381946	0.928	0.632	7.5226e-17	8	Chp1
3.67133e-18	0.380867	0.674	0.358	5.39649e-14	8	Slc25a25
3.09237e-39	0.380851	0.601	0.171	4.54548e-35	8	Rec8
7.17643e-17	0.380719	0.986	0.89	1.05486e-12	8	Sdhc
2.1262e-29	0.379835	0.79	0.379	3.1253e-25	8	Itpk1
7.37195e-32	0.37966	0.768	0.36	1.0836e-27	8	Stap2
1.3373e-08	0.37901	0.29	0.127	0.000196569	8	Cybrd1
6.24976e-12	0.379007	0.899	0.752	9.18652e-08	8	Slc3a2
2.68597e-16	0.378889	0.971	0.769	3.9481e-12	8	Klf3
1.65552e-43	0.378636	0.543	0.129	2.43345e-39	8	Nat8f4
3.60787e-18	0.377635	0.986	0.853	5.3032e-14	8	Mapk3
6.18457e-49	0.376099	0.667	0.172	9.0907e-45	8	Gcnt2
2.71389e-17	0.375472	0.993	0.934	3.98915e-13	8	Ndufs5
2.31274e-57	0.375356	0.572	0.107	3.39949e-53	8	Ms4a8a
3.08339e-32	0.373542	1	0.996	4.53227e-28	8	Cox8a
2.45391e-21	0.37344	0.971	0.781	3.60701e-17	8	Larp1b
8.81011e-32	0.373397	0.725	0.308	1.295e-27	8	0610005C13Rik
1.11876e-16	0.373033	0.993	0.878	1.64446e-12	8	Ptp4a1
1.29168e-20	0.372846	0.862	0.55	1.89864e-16	8	Retreg1
2.98353e-15	0.371994	0.964	0.891	4.38549e-11	8	Actn4
3.0542e-18	0.371954	1	0.98	4.48937e-14	8	Atp5k
7.93099e-12	0.371918	0.877	0.664	1.16578e-07	8	Cth
1.35968e-15	0.371513	0.928	0.806	1.99859e-11	8	Selenow
8.13554e-20	0.370962	0.884	0.567	1.19584e-15	8	Dnajb9
6.06109e-17	0.370752	0.928	0.683	8.9092e-13	8	Slc35g1
1.3568e-39	0.37075	0.384	0.071	1.99435e-35	8	Cyp2d10
1.86964e-15	0.370464	0.993	0.952	2.74818e-11	8	Rsrp1
3.71274e-77	0.37031	0.261	0.012	5.45736e-73	8	Cyp2c37
1.05165e-21	0.369144	0.739	0.432	1.54582e-17	8	Slc27a2
2.3114e-20	0.368035	1	0.991	3.39753e-16	8	Uqcrq
3.14676e-21	0.367935	0.884	0.578	4.62543e-17	8	Coa5
3.31303e-40	0.36787	0.775	0.286	4.86982e-36	8	Lpar1
9.96028e-43	0.36732	0.667	0.201	1.46406e-38	8	Nr1h4
2.36977e-17	0.367056	0.906	0.677	3.48332e-13	8	Aldh18a1
3.50248e-16	0.36699	0.957	0.84	5.14829e-12	8	Pitpna
6.88434e-124	0.366808	0.536	0.038	1.01193e-119	8	Apol7a
6.35625e-22	0.366101	0.746	0.381	9.34305e-18	8	Sult1c2
4.11762e-18	0.365281	0.899	0.591	6.05249e-14	8	Nlrp6
5.57174e-16	0.363845	0.928	0.697	8.1899e-12	8	Lgals9
6.41305e-17	0.36344	1	0.975	9.42655e-13	8	Atp5o.1
1.24189e-28	0.363394	0.746	0.314	1.82545e-24	8	Ihh
1.75988e-23	0.362654	0.833	0.436	2.58685e-19	8	Sdcbp2
6.84686e-20	0.362617	1	0.94	1.00642e-15	8	Hdlbp
3.25669e-16	0.361976	0.848	0.587	4.78701e-12	8	Atl2
8.4487e-14	0.360581	0.152	0.03	1.24187e-09	8	Sprr1a
3.46814e-18	0.360461	1	0.98	5.09782e-14	8	Ndufa13
3.6343e-14	0.360122	0.862	0.657	5.34205e-10	8	Tmem45b
1.15133e-15	0.358742	0.928	0.808	1.69234e-11	8	Rnf128
3.71659e-15	0.357974	0.993	0.931	5.46301e-11	8	Myl12b
3.96061e-37	0.357789	0.71	0.251	5.8217e-33	8	Mylk
2.06139e-19	0.357596	0.928	0.741	3.03004e-15	8	Tmed4
9.18079e-16	0.357276	0.978	0.925	1.34948e-11	8	Atp6v0e
1.3008e-18	0.356983	0.783	0.467	1.91204e-14	8	Myh14
6.40066e-21	0.356923	1	0.981	9.40834e-17	8	Ndufv3
2.69876e-13	0.356266	0.92	0.761	3.96691e-09	8	Spint1
1.64168e-18	0.356192	0.928	0.662	2.41311e-14	8	F11r
1.31498e-17	0.355651	0.906	0.644	1.93289e-13	8	Klf4
5.84896e-08	0.355235	1	0.99	0.000859739	8	Mt2
1.46733e-17	0.354935	0.964	0.74	2.15682e-13	8	Cltb
2.04952e-46	0.353883	0.558	0.113	3.01259e-42	8	Ceacam20
5.69306e-16	0.353654	0.884	0.695	8.36822e-12	8	Yipf1
3.55286e-15	0.352919	0.964	0.835	5.22234e-11	8	Abhd17a
1.16491e-24	0.352492	0.775	0.397	1.7123e-20	8	Sulf2
1.78883e-25	0.352158	0.826	0.426	2.6294e-21	8	Chmp4c
1.74336e-33	0.351446	0.652	0.221	2.56256e-29	8	Osgin1
3.01988e-27	0.351131	0.804	0.368	4.43892e-23	8	Maff
1.71894e-35	0.349823	0.797	0.343	2.52668e-31	8	Klc4
2.14191e-22	0.349492	0.993	0.989	3.1484e-18	8	Atp5l
1.96664e-25	0.346115	0.746	0.329	2.89076e-21	8	Egln3
6.14698e-24	0.345965	0.826	0.464	9.03545e-20	8	C77080
1.40629e-29	0.345483	0.833	0.39	2.06711e-25	8	Scamp1
1.66422e-19	0.344994	0.841	0.498	2.44623e-15	8	Abcg2
2.37462e-32	0.344878	0.261	0.038	3.49046e-28	8	Muc3
1.00391e-18	0.344582	0.87	0.577	1.47565e-14	8	Pmm1
5.04184e-33	0.343842	0.746	0.309	7.411e-29	8	Slc30a1
1.24808e-11	0.342665	0.101	0.017	1.83456e-07	8	Anxa10
5.86349e-12	0.342178	0.942	0.818	8.61875e-08	8	Ppp2r5c
7.07403e-16	0.342168	0.942	0.79	1.03981e-11	8	Aldh9a1
1.13163e-19	0.341758	0.877	0.558	1.66338e-15	8	Pex16
2.55192e-33	0.341239	0.391	0.085	3.75107e-29	8	Defb37
1.11807e-16	0.341106	0.993	0.966	1.64345e-12	8	Akr1a1
2.05878e-15	0.340924	0.884	0.668	3.0262e-11	8	Bet1
4.32137e-12	0.34047	0.812	0.586	6.35198e-08	8	Dhrs7
4.77966e-15	0.34009	0.957	0.823	7.02562e-11	8	Tob1
2.27015e-20	0.339917	0.833	0.489	3.33689e-16	8	Litaf
1.3012e-22	0.339532	0.862	0.495	1.91264e-18	8	Rab11fip1
4.33782e-55	0.338153	0.667	0.16	6.37616e-51	8	Acad11
8.31523e-15	0.337415	0.986	0.876	1.22226e-10	8	Aldh2
1.06035e-95	0.337247	0.486	0.044	1.55861e-91	8	Bco2
1.88781e-16	0.336993	0.688	0.394	2.77489e-12	8	Ccdc71l
8.10702e-20	0.336395	0.906	0.652	1.19165e-15	8	Plekhb2
4.17179e-67	0.334742	0.551	0.088	6.13211e-63	8	Ppm1j
7.64605e-16	0.334719	0.826	0.532	1.12389e-11	8	Dcxr
2.17523e-16	0.333875	0.913	0.711	3.19737e-12	8	Tor1aip2
6.05471e-20	0.333364	0.986	0.973	8.89981e-16	8	Ndufb5
7.88283e-16	0.333273	0.964	0.851	1.1587e-11	8	Cstb
8.54411e-24	0.333201	0.783	0.411	1.2559e-19	8	AU040320
1.89208e-15	0.332766	0.942	0.687	2.78116e-11	8	Lad1
3.72412e-19	0.331913	0.862	0.588	5.47409e-15	8	Mcfd2
5.93585e-17	0.331333	0.957	0.818	8.72511e-13	8	Pnkd
1.32934e-21	0.330081	0.993	0.991	1.95399e-17	8	Atp5h
3.48424e-11	0.329806	0.804	0.583	5.12148e-07	8	Neu1
2.05255e-15	0.329456	0.833	0.594	3.01704e-11	8	Hcfc1r1
1.51772e-25	0.328482	0.746	0.346	2.2309e-21	8	Slc22a18
1.08447e-15	0.328364	0.993	0.926	1.59407e-11	8	Ndufa3
6.48851e-12	0.327912	0.978	0.9	9.53746e-08	8	Sdha
6.31308e-19	0.327879	0.819	0.5	9.27959e-15	8	Naprt
1.90304e-14	0.327869	0.87	0.638	2.79727e-10	8	Pttg1ip
3.78344e-14	0.32768	0.928	0.693	5.56129e-10	8	Rfk
1.50526e-15	0.327611	0.906	0.707	2.21259e-11	8	Yif1a
9.61775e-13	0.326771	0.942	0.809	1.41371e-08	8	Hint2
6.04264e-21	0.32628	0.797	0.432	8.88207e-17	8	Arhgap17
6.72492e-11	0.32621	0.942	0.795	9.88496e-07	8	Elf3
3.55365e-25	0.325769	0.783	0.382	5.2235e-21	8	Pla2g12b
7.41441e-16	0.325405	0.92	0.659	1.08984e-11	8	Gss
1.61328e-14	0.325139	0.877	0.641	2.37136e-10	8	Hexb
8.94733e-21	0.324677	0.993	0.919	1.31517e-16	8	Smim22
1.59971e-33	0.324515	0.638	0.214	2.35141e-29	8	Cyp4f13
1.2462e-16	0.324023	1	0.994	1.83178e-12	8	Calm1
1.33034e-23	0.323759	0.681	0.339	1.95547e-19	8	Hsdl2
2.83723e-27	0.322848	0.717	0.309	4.17045e-23	8	Rmdn3
1.06256e-15	0.322464	1	0.984	1.56185e-11	8	Slc25a5
7.43536e-15	0.321653	0.601	0.311	1.09292e-10	8	Oit1
9.67751e-19	0.321064	0.899	0.613	1.4225e-14	8	Eps8l2
1.77204e-20	0.32065	1	0.987	2.60472e-16	8	2010107E04Rik
7.07361e-23	0.31991	1	1	1.03975e-18	8	mt-Co3
4.62568e-13	0.319889	0.71	0.438	6.79928e-09	8	Rmnd5a
3.78977e-14	0.319592	0.884	0.756	5.57058e-10	8	Gucy2c
5.72919e-20	0.316837	0.79	0.415	8.42134e-16	8	Arfgap3
3.90161e-13	0.316723	0.986	0.944	5.73497e-09	8	Suclg1
1.26874e-140	0.316398	0.333	0.007	1.86493e-136	8	Aspa
4.31322e-26	0.31615	0.725	0.346	6.34001e-22	8	Zswim7
1.33692e-14	0.316007	0.928	0.783	1.96514e-10	8	Chmp3
8.12756e-18	0.315045	0.891	0.646	1.19467e-13	8	Ostf1
1.24462e-14	0.314609	0.833	0.568	1.82946e-10	8	Cdc42ep5
3.28417e-15	0.31457	0.928	0.733	4.82741e-11	8	Lypla1
1.69819e-23	0.314159	0.732	0.379	2.49618e-19	8	Slc52a2
7.91206e-13	0.314055	1	1	1.16299e-08	8	Actb
1.02143e-17	0.314018	0.877	0.62	1.5014e-13	8	Hmgcl
1.13994e-25	0.313772	0.725	0.327	1.67559e-21	8	Pvr
6.70468e-15	0.313374	0.978	0.935	9.85521e-11	8	Btg1
7.46145e-14	0.312986	0.877	0.637	1.09676e-09	8	Myo1d
7.93618e-16	0.312749	0.717	0.422	1.16654e-11	8	Slc25a37
4.29264e-26	0.311773	0.681	0.294	6.30975e-22	8	Gchfr
1.21996e-16	0.311399	0.819	0.521	1.79321e-12	8	1110008P14Rik
5.19339e-14	0.310888	0.833	0.592	7.63376e-10	8	Pi4k2b
1.17624e-38	0.310737	0.659	0.208	1.72895e-34	8	Crat
2.77123e-19	0.310544	1	0.992	4.07343e-15	8	Atp5d
1.57351e-12	0.31051	0.971	0.923	2.3129e-08	8	Coa3
8.90257e-16	0.31028	1	0.988	1.30859e-11	8	Atp5a1
4.23964e-14	0.308261	0.986	0.937	6.23185e-10	8	Bri3
4.25597e-165	0.308184	0.377	0.007	6.25585e-161	8	Slc13a2
3.93411e-86	0.308143	0.333	0.02	5.78275e-82	8	Ace
9.69326e-15	0.308123	1	0.984	1.42481e-10	8	Cox5b
1.11183e-22	0.307059	0.696	0.318	1.63428e-18	8	Mpp5
2.92394e-12	0.30705	0.928	0.759	4.2979e-08	8	Pfkp
1.31371e-18	0.306422	0.775	0.459	1.93103e-14	8	Blnk
2.12721e-16	0.306298	0.986	0.823	3.12678e-12	8	Azin1
3.82427e-18	0.306257	0.754	0.429	5.6213e-14	8	Arhgef5
3.4072e-16	0.305571	0.87	0.608	5.00824e-12	8	Amn
1.93916e-14	0.304756	0.833	0.574	2.85038e-10	8	Slc25a36
1.21666e-14	0.304414	0.913	0.659	1.78837e-10	8	Nipsnap3b
3.05728e-15	0.304167	0.804	0.54	4.4939e-11	8	Slc25a51
7.50803e-13	0.303712	0.862	0.648	1.10361e-08	8	Prpsap1
7.31504e-28	0.303544	0.725	0.323	1.07524e-23	8	Abcc3
2.13106e-13	0.303297	1	0.959	3.13245e-09	8	Vdac2
3.64965e-52	0.303017	0.486	0.087	5.36462e-48	8	Pxdc1
1.87857e-08	0.301332	0.949	0.932	0.000276131	8	Sod1
4.51794e-15	0.300281	0.87	0.627	6.64092e-11	8	Tprkb
2.10997e-49	0.300185	0.478	0.088	3.10144e-45	8	Gnpda1
1.77748e-20	0.300166	1	1	2.61273e-16	8	Tpt1
1.48644e-115	0.298713	0.283	0.006	2.18492e-111	8	2010001M07Rik
1.05878e-19	0.298183	0.783	0.425	1.55629e-15	8	Sgpl1
1.22177e-36	0.298028	0.63	0.197	1.79589e-32	8	Nudt7
8.00053e-21	0.297919	0.703	0.357	1.176e-16	8	Naip1
1.87243e-08	0.297511	0.935	0.719	0.000275229	8	Zfp36l1
2.01995e-09	0.296956	0.964	0.834	2.96913e-05	8	Ctnna1
7.49827e-18	0.296218	0.848	0.532	1.10217e-13	8	Faah
7.09288e-12	0.295927	0.804	0.523	1.04258e-07	8	Pold4
1.42944e-19	0.295112	0.688	0.353	2.10114e-15	8	Pafah2
1.77855e-21	0.294466	0.768	0.41	2.61429e-17	8	Tmem135
3.61077e-08	0.294459	1	0.967	0.000530747	8	Itm2b
3.8182e-14	0.294181	0.971	0.824	5.61237e-10	8	Grhpr
4.4385e-169	0.294017	0.384	0.007	6.52415e-165	8	Slc25a45
4.73118e-09	0.293913	0.935	0.866	6.95436e-05	8	Akr1c12
9.46901e-14	0.292327	0.978	0.905	1.39185e-09	8	Mrpl34
1.3441e-26	0.291924	0.667	0.278	1.97569e-22	8	Optn
2.01011e-21	0.291771	0.754	0.383	2.95466e-17	8	Acot8
5.37752e-12	0.290584	0.913	0.754	7.90442e-08	8	Errfi1
5.67855e-13	0.290278	0.891	0.659	8.34689e-09	8	Dap
4.1569e-14	0.289865	0.942	0.721	6.11023e-10	8	Dlst
1.96305e-12	0.289766	0.833	0.627	2.88548e-08	8	Saysd1
5.99014e-22	0.289739	0.601	0.261	8.8049e-18	8	Tprn
9.11645e-11	0.289726	1	0.991	1.34003e-06	8	Aldoa
1.77621e-11	0.28963	0.92	0.774	2.61085e-07	8	Dera
7.29088e-17	0.289524	0.862	0.594	1.07169e-12	8	Nit1
2.14356e-13	0.289519	0.92	0.734	3.15082e-09	8	Fosb
2.8954e-12	0.289315	0.993	0.915	4.25595e-08	8	Rab1a
5.58314e-118	0.28918	0.587	0.05	8.20666e-114	8	Tmc5
3.69941e-12	0.289118	0.986	0.881	5.43777e-08	8	Surf4
8.71279e-21	0.288897	0.746	0.392	1.28069e-16	8	Rras
1.92793e-13	0.28876	0.906	0.703	2.83386e-09	8	Reep3
3.91583e-07	0.288189	0.696	0.519	0.00575588	8	Prpf6
2.46794e-12	0.287642	0.971	0.812	3.62762e-08	8	Tes
7.51043e-20	0.287477	0.92	0.618	1.10396e-15	8	Ppp1r15a
3.00055e-14	0.28695	0.862	0.64	4.41051e-10	8	Sptlc2
5.11663e-23	0.286931	0.703	0.32	7.52093e-19	8	Clrn3
6.10844e-17	0.286799	0.775	0.475	8.97879e-13	8	Sqor
7.14668e-11	0.286692	0.783	0.525	1.05049e-06	8	Rgn
2.5466e-11	0.28525	0.92	0.779	3.74324e-07	8	Sra1
3.04962e-09	0.28501	0.928	0.855	4.48264e-05	8	Degs2
1.82665e-18	0.284812	0.797	0.502	2.68499e-14	8	Ilvbl
3.14327e-67	0.284499	0.326	0.026	4.62029e-63	8	Slc15a1
5.84652e-15	0.28423	0.891	0.564	8.5938e-11	8	Pmaip1
3.6711e-26	0.282809	0.717	0.303	5.39614e-22	8	Depdc7
8.33914e-16	0.282659	0.92	0.682	1.22577e-11	8	Epb41l4b
8.51341e-10	0.282469	0.957	0.832	1.25139e-05	8	Echs1
5.07174e-60	0.282446	0.659	0.123	7.45496e-56	8	C530008M17Rik
8.4316e-23	0.281769	0.862	0.459	1.23936e-18	8	Fosl2
1.20987e-11	0.281437	0.855	0.708	1.77838e-07	8	Tgoln1
2.1793e-32	0.281032	0.5	0.131	3.20335e-28	8	Slc16a5
2.633e-20	0.280875	0.652	0.304	3.87025e-16	8	Nedd9
1.69098e-10	0.280354	0.92	0.782	2.48558e-06	8	Hmg20b
1.67828e-12	0.280129	0.964	0.816	2.4669e-08	8	Vps28
8.36041e-20	0.279774	0.761	0.396	1.2289e-15	8	H2-T23
2.59689e-61	0.279728	0.355	0.037	3.81717e-57	8	4930455G09Rik
1.04951e-08	0.279301	0.964	0.817	0.000154268	8	Gcat
4.04968e-12	0.279078	0.906	0.721	5.95262e-08	8	Msrb1
1.42017e-20	0.278854	0.514	0.205	2.08751e-16	8	Tmem37
2.88431e-18	0.278355	0.674	0.342	4.23965e-14	8	Fam8a1
4.94634e-12	0.278159	0.957	0.84	7.27062e-08	8	Bnip3l
3.6611e-17	0.277679	0.63	0.311	5.38145e-13	8	Tbx3
8.4557e-17	0.27751	0.877	0.593	1.2429e-12	8	Rhou
2.67266e-17	0.277276	0.674	0.371	3.92855e-13	8	Tmem65
2.66598e-11	0.27685	1	0.991	3.91872e-07	8	Ubb
1.84574e-52	0.276399	0.572	0.122	2.71305e-48	8	Gpat3
1.16023e-18	0.275665	0.725	0.387	1.70542e-14	8	Arhgap27os2
2.94712e-51	0.275599	0.478	0.087	4.33197e-47	8	Xdh
4.45005e-14	0.275384	0.797	0.491	6.54113e-10	8	Plec
8.66881e-13	0.274947	0.775	0.548	1.27423e-08	8	Got1
3.35235e-10	0.274818	0.978	0.889	4.92762e-06	8	Cyp51
6.41407e-32	0.274817	0.601	0.195	9.42804e-28	8	Slc25a24
2.9809e-13	0.274635	0.819	0.554	4.38162e-09	8	Ppp1r15b
2.59974e-13	0.274515	0.978	0.882	3.82135e-09	8	Gabarapl2
1.46186e-12	0.274169	0.993	0.99	2.14879e-08	8	Uqcr10
3.26448e-10	0.273965	0.964	0.878	4.79845e-06	8	Ppdpf
9.3811e-17	0.273946	0.848	0.558	1.37893e-12	8	Mlx
1.89432e-09	0.273737	0.993	0.928	2.78447e-05	8	Klf5
5.4823e-10	0.271528	0.971	0.896	8.05844e-06	8	Comt
3.25732e-13	0.271184	0.862	0.615	4.78793e-09	8	Tnfaip1
3.8807e-31	0.270921	0.565	0.174	5.70424e-27	8	Fgl2
9.20072e-22	0.270882	0.659	0.299	1.35241e-17	8	Gstm7
7.51248e-18	0.27072	0.79	0.452	1.10426e-13	8	Arhgap18
5.43824e-22	0.270394	0.674	0.321	7.99367e-18	8	Pex11a
2.98791e-74	0.27018	0.384	0.035	4.39194e-70	8	Slc30a2
1.02924e-16	0.270164	0.667	0.33	1.51289e-12	8	Cyp2s1
2.94649e-08	0.270117	0.986	0.856	0.000433105	8	Gipc2
6.74344e-24	0.27004	0.667	0.281	9.91219e-20	8	Nabp1
7.68705e-11	0.269856	0.935	0.801	1.12992e-06	8	Pdcd6ip
3.157e-12	0.269844	0.935	0.779	4.64048e-08	8	Eci2
2.6779e-08	0.269784	0.884	0.738	0.000393625	8	Chchd7
5.79859e-19	0.269755	0.761	0.392	8.52335e-15	8	Uap1l1
6.32169e-10	0.269372	0.681	0.443	9.29225e-06	8	Flrt3
4.54328e-13	0.268714	0.819	0.542	6.67817e-09	8	Gpr89
1.4364e-14	0.268355	0.841	0.543	2.11137e-10	8	Bcar1
1.1234e-08	0.268151	0.993	0.871	0.000165128	8	Bola3
4.98399e-17	0.267472	0.754	0.433	7.32597e-13	8	Prkag2
1.51251e-58	0.266929	0.457	0.062	2.22325e-54	8	Abca1
7.1485e-41	0.266751	0.529	0.127	1.05076e-36	8	Tstd3
2.43928e-20	0.266421	0.783	0.432	3.5855e-16	8	Gal3st1
2.46392e-19	0.265926	0.688	0.337	3.62171e-15	8	Fbxo25
1.14829e-11	0.265653	0.978	0.926	1.68787e-07	8	Tmem59
1.1555e-16	0.265477	1	0.991	1.69847e-12	8	Bsg
4.67616e-16	0.265354	0.862	0.575	6.87349e-12	8	Ush1c
9.03525e-20	0.264863	0.768	0.41	1.32809e-15	8	Fchsd2
2.51694e-11	0.264845	0.935	0.801	3.69965e-07	8	Cmc1
6.24366e-33	0.26464	0.71	0.229	9.17755e-29	8	Trp53inp2
8.20271e-12	0.263774	1	0.974	1.20572e-07	8	Ndufs6
1.17702e-08	0.263716	0.986	0.938	0.00017301	8	Vapa
6.24845e-10	0.263651	1	0.987	9.1846e-06	8	mt-Nd4l
4.19797e-09	0.263354	0.949	0.845	6.17059e-05	8	Ndfip2
6.35117e-90	0.263348	0.413	0.032	9.33559e-86	8	Bbox1
8.03486e-15	0.262459	0.725	0.432	1.18104e-10	8	Slc4a4
3.66238e-30	0.262401	0.696	0.252	5.38333e-26	8	Zdhhc7
1.18497e-09	0.261712	1	0.975	1.74179e-05	8	Gng5
7.62308e-12	0.261647	0.906	0.678	1.12052e-07	8	Glb1
1.05354e-10	0.261621	0.971	0.89	1.5486e-06	8	Rer1
7.98958e-60	0.261428	0.5	0.078	1.17439e-55	8	Glt28d2
1.36505e-80	0.261408	0.268	0.012	2.00649e-76	8	Slc6a20a
2.1758e-10	0.261307	0.942	0.801	3.19821e-06	8	Derl1
4.89707e-21	0.261047	0.645	0.289	7.19821e-17	8	Rab17
3.80158e-12	0.260871	0.855	0.686	5.58794e-08	8	Mkrn2os
2.90911e-23	0.260356	0.638	0.274	4.2761e-19	8	Specc1
1.44508e-22	0.260283	0.623	0.268	2.12412e-18	8	Pcyt1a
1.48854e-07	0.260003	0.971	0.802	0.002188	8	Hnf4a
3.29909e-14	0.259825	0.754	0.479	4.84933e-10	8	Fam3c
4.74965e-23	0.259756	0.783	0.372	6.98152e-19	8	Pcsk5
6.36136e-13	0.259514	0.978	0.824	9.35056e-09	8	Copz1
2.76679e-12	0.259412	0.986	0.973	4.06691e-08	8	2410015M20Rik
1.01507e-10	0.259406	1	0.992	1.49205e-06	8	Atpif1
4.28931e-15	0.259296	0.645	0.331	6.30486e-11	8	Emp1
3.48335e-10	0.259168	0.877	0.648	5.12018e-06	8	Sbds
9.3827e-10	0.258945	0.913	0.748	1.37916e-05	8	Sucla2
7.27694e-14	0.258812	0.87	0.591	1.06964e-09	8	Snx9
7.97836e-14	0.258736	0.942	0.707	1.17274e-09	8	Kxd1
7.62032e-16	0.258696	0.768	0.475	1.12011e-11	8	Idnk
3.08576e-21	0.257058	0.558	0.222	4.53576e-17	8	Maob
2.92223e-23	0.256255	0.551	0.199	4.29538e-19	8	Spsb2
4.98847e-51	0.255308	0.558	0.117	7.33255e-47	8	Cdc42ep2
1.91316e-10	0.255307	0.971	0.867	2.81216e-06	8	Glo1
3.14524e-13	0.254968	0.971	0.903	4.62319e-09	8	Serpinb1a
9.18255e-24	0.254775	0.543	0.191	1.34974e-19	8	Usp2
6.53505e-20	0.254105	0.543	0.228	9.60586e-16	8	Soat2
9.25393e-18	0.253049	0.572	0.269	1.36023e-13	8	Dhrs3
1.23492e-09	0.253003	0.964	0.905	1.81521e-05	8	Tmem14c
2.23454e-09	0.252714	0.986	0.958	3.28455e-05	8	Ndufb7
1.30926e-16	0.252311	0.638	0.303	1.92449e-12	8	Coro2a
2.264e-17	0.252297	0.746	0.426	3.32785e-13	8	Myo18a
2.51557e-11	0.252153	0.906	0.724	3.69763e-07	8	Ugp2
5.17497e-18	0.251784	0.725	0.389	7.6067e-14	8	2900026A02Rik
5.18292e-17	0.251377	0.826	0.441	7.61838e-13	8	Tm7sf2
2.47117e-45	0.251337	0.572	0.125	3.63237e-41	8	C2cd2l
1.85417e-16	0.251321	0.826	0.53	2.72544e-12	8	Ap2a2
1.92881e-34	0.251272	0.652	0.207	2.83516e-30	8	Adamtsl5
4.91127e-10	0.250869	0.783	0.567	7.21907e-06	8	Uso1
1.00533e-108	0.25072	0.493	0.038	1.47774e-104	8	Mfsd4b3
2.35243e-96	0.250449	0.203	0.003	3.45784e-92	8	Bst1

## Sheet: cluster9
p_val	avg_log2FC	pct.1	pct.2	p_val_adj	cluster	gene
6.17133e-104	0.989634	1	0.765	9.07123e-100	9	Dut
8.11492e-101	0.977951	0.974	0.533	1.19281e-96	9	Rrm2
2.08297e-118	0.952782	0.948	0.43	3.06176e-114	9	Mcm6
7.33276e-94	0.881806	0.966	0.569	1.07784e-89	9	Hells
1.42842e-116	0.86888	0.963	0.412	2.09964e-112	9	Lig1
6.14387e-87	0.851365	0.989	0.821	9.03087e-83	9	Nasp
2.15417e-28	0.839712	0.614	0.314	3.16642e-24	9	Hspa1a
1.31465e-97	0.83019	0.978	0.6	1.9324e-93	9	Mcm7
2.72619e-52	0.81445	0.97	0.626	4.00723e-48	9	Pclaf
2.14036e-115	0.804649	0.955	0.419	3.14611e-111	9	Mcm3
4.40357e-113	0.804502	0.921	0.395	6.4728e-109	9	Mcm5
1.04724e-115	0.7973	0.936	0.382	1.53934e-111	9	Uhrf1
6.71239e-92	0.784536	0.97	0.602	9.86655e-88	9	Pcna
3.36845e-52	0.781682	1	0.871	4.95129e-48	9	Gsta4
2.32655e-49	0.776629	0.996	0.83	3.4198e-45	9	Ifi27l2b
1.15109e-115	0.736773	0.839	0.256	1.69199e-111	9	Slfn9
5.64809e-85	0.721406	0.963	0.576	8.30212e-81	9	Siva1
5.17053e-79	0.702177	0.966	0.601	7.60017e-75	9	Hat1
4.68871e-74	0.690436	0.985	0.689	6.89194e-70	9	Gmnn
5.82517e-59	0.674553	0.993	0.855	8.56241e-55	9	Dek
2.99175e-34	0.673236	1	0.854	4.39758e-30	9	Ces2a
1.16328e-71	0.664513	0.985	0.75	1.7099e-67	9	Slbp
2.11216e-48	0.658893	1	0.804	3.10466e-44	9	Stmn1
2.06738e-64	0.644512	0.955	0.588	3.03885e-60	9	Tyms
6.75158e-85	0.641555	0.948	0.521	9.92414e-81	9	Rfc3
1.03312e-82	0.626731	0.944	0.531	1.51858e-78	9	Tipin
2.23047e-79	0.620922	0.891	0.47	3.27856e-75	9	Dhfr
1.52186e-129	0.614501	0.85	0.228	2.23698e-125	9	Chaf1b
8.50409e-59	0.612797	1	0.921	1.25002e-54	9	Ranbp1
5.43165e-134	0.611942	0.7	0.123	7.98398e-130	9	Ung
9.65986e-96	0.607374	0.865	0.328	1.4199e-91	9	Clspn
1.48345e-66	0.602501	0.888	0.461	2.18052e-62	9	Atad2
2.01859e-17	0.598132	0.375	0.175	2.96713e-13	9	Cxcl10
1.1952e-81	0.595822	0.944	0.519	1.75683e-77	9	Orc6
1.24842e-43	0.595399	1	0.862	1.83506e-39	9	Gsta1
2.64993e-36	0.589725	0.921	0.639	3.89513e-32	9	Gsta3
6.54476e-31	0.586148	0.689	0.363	9.62014e-27	9	Hspa1b
2.35357e-72	0.570466	0.914	0.5	3.45952e-68	9	Rfc1
4.46619e-76	0.569211	0.914	0.475	6.56486e-72	9	Dnmt1
1.71911e-85	0.56892	0.895	0.407	2.52691e-81	9	Prim1
3.52178e-60	0.555693	0.936	0.567	5.17666e-56	9	Rfc4
2.08353e-45	0.555074	1	0.96	3.06257e-41	9	Hspd1
4.76151e-99	0.554876	0.805	0.265	6.99894e-95	9	Mcm4
3.66229e-88	0.550577	0.888	0.379	5.3832e-84	9	Rpa2
8.05141e-68	0.545445	0.933	0.546	1.18348e-63	9	Rfc2
3.29141e-38	0.544778	0.989	0.715	4.83804e-34	9	Phgdh
1.15439e-47	0.535848	0.985	0.75	1.69683e-43	9	Dtymk
7.1442e-49	0.534195	1	0.984	1.05013e-44	9	Lgals4
5.31682e-26	0.532985	1	1	7.8152e-22	9	Mt1
1.26208e-29	0.520455	0.993	0.964	1.85513e-25	9	Gpx2
5.23583e-67	0.516683	0.91	0.49	7.69615e-63	9	Fen1
3.50591e-43	0.514272	1	0.984	5.15333e-39	9	Hspe1
1.69017e-58	0.497977	0.929	0.549	2.48439e-54	9	Dnajc9
8.44378e-43	0.497617	0.993	0.853	1.24115e-38	9	Mrpl18
1.28638e-40	0.495236	0.989	0.847	1.89085e-36	9	Nap1l1
3.10142e-32	0.488788	0.996	0.838	4.55877e-28	9	Tspan8
1.79671e-48	0.47668	0.899	0.513	2.64098e-44	9	Rrm1
7.83648e-45	0.475821	1	0.964	1.15188e-40	9	Tkt
2.01754e-78	0.468494	0.775	0.283	2.96559e-74	9	Mcm2
2.00123e-19	0.466315	1	0.99	2.94161e-15	9	Mt2
1.79892e-50	0.465352	1	0.997	2.64423e-46	9	Hspa8
2.27929e-44	0.465258	0.993	0.783	3.35033e-40	9	Dctpp1
9.85795e-22	0.464547	0.663	0.403	1.44902e-17	9	Hist1h1b
8.07258e-24	0.460903	0.993	0.768	1.18659e-19	9	Fgfbp1
1.63716e-107	0.460725	0.734	0.172	2.40646e-103	9	Ccne1
7.79022e-38	0.460246	0.996	0.91	1.14508e-33	9	Snrpd1
1.56488e-44	0.459841	0.959	0.742	2.30022e-40	9	Smc6
1.48147e-48	0.459536	0.94	0.606	2.17762e-44	9	Ppil1
2.40383e-33	0.459018	1	0.869	3.53338e-29	9	C1qbp
2.32318e-82	0.457839	0.764	0.255	3.41484e-78	9	Cdt1
1.21006e-33	0.450936	0.996	0.851	1.77867e-29	9	Nop56
9.6839e-38	0.450446	0.959	0.747	1.42344e-33	9	Nolc1
3.2581e-68	0.448213	0.67	0.225	4.78908e-64	9	Fbxo5
1.54459e-42	0.438174	1	0.934	2.2704e-38	9	Snu13
6.71582e-53	0.435052	0.869	0.435	9.87158e-49	9	Tk1
1.13902e-35	0.42768	0.959	0.78	1.67425e-31	9	Tmem54
1.17507e-34	0.426282	0.959	0.72	1.72724e-30	9	Apex1
6.43679e-40	0.421304	0.94	0.722	9.46144e-36	9	Nelfe
1.08482e-58	0.420717	0.801	0.383	1.59457e-54	9	Gins2
6.4371e-31	0.420481	0.985	0.811	9.46189e-27	9	Timm8a1
2.97501e-38	0.417863	1	0.965	4.37297e-34	9	Hnrnpf
3.11673e-26	0.417093	1	0.885	4.58128e-22	9	Gstm1
1.5398e-30	0.413478	1	0.965	2.26335e-26	9	Anp32b
9.34486e-19	0.413074	0.91	0.605	1.3736e-14	9	Top2a
2.10108e-110	0.410836	0.704	0.148	3.08837e-106	9	E2f1
1.01897e-28	0.406039	0.996	0.913	1.49778e-24	9	Ybx3
5.57768e-44	0.405826	0.85	0.498	8.19863e-40	9	Shmt1
3.36902e-25	0.404409	1	0.99	4.95212e-21	9	Ncl
3.88382e-32	0.404103	0.966	0.716	5.70883e-28	9	Ppp1r1b
1.56152e-28	0.401966	0.993	0.881	2.29527e-24	9	Pa2g4
2.3905e-30	0.399884	0.97	0.817	3.5138e-26	9	Gnl3
3.18398e-33	0.398238	1	0.935	4.68014e-29	9	Krt19
2.51168e-32	0.397343	0.888	0.619	3.69192e-28	9	Srm
1.03888e-23	0.397093	0.989	0.843	1.52705e-19	9	Plgrkt
3.2697e-33	0.396619	0.985	0.88	4.80613e-29	9	Pgp
2.06096e-15	0.396502	0.963	0.783	3.0294e-11	9	Gstm3
1.9788e-31	0.391689	0.993	0.9	2.90863e-27	9	Aprt
1.99956e-54	0.389709	0.76	0.329	2.93915e-50	9	Dtl
2.075e-24	0.387444	1	0.893	3.05005e-20	9	Tomm5
7.96451e-28	0.386755	0.996	0.979	1.1707e-23	9	Ran
6.29239e-78	0.386651	0.79	0.281	9.24918e-74	9	Chaf1a
1.39551e-40	0.385843	0.873	0.551	2.05126e-36	9	Paics
6.99883e-122	0.385273	0.655	0.113	1.02876e-117	9	Tcf19
1.1633e-58	0.384347	0.783	0.35	1.70994e-54	9	Rad51
2.89547e-25	0.384047	1	0.996	4.25606e-21	9	Npm1
1.66538e-87	0.382515	0.536	0.105	2.44794e-83	9	Fam111a
3.3172e-23	0.377946	1	0.93	4.87595e-19	9	Mgst3
3.8883e-32	0.377493	0.985	0.875	5.71541e-28	9	Nudc
5.57715e-32	0.377407	0.944	0.696	8.19785e-28	9	Ezh2
2.07297e-42	0.376535	0.869	0.526	3.04706e-38	9	Topbp1
8.9911e-14	0.37451	0.951	0.833	1.3216e-09	9	Nfkbia
1.22798e-27	0.374477	1	0.921	1.80501e-23	9	Mrpl12
2.94518e-72	0.373907	0.723	0.25	4.32912e-68	9	E2f8
1.79679e-25	0.373844	0.989	0.862	2.64111e-21	9	Nop58
1.31501e-24	0.37112	0.996	0.859	1.93293e-20	9	Nhp2
1.10348e-19	0.369723	0.993	0.829	1.622e-15	9	Mgst1
7.16256e-31	0.369651	0.933	0.633	1.05283e-26	9	Usp1
9.08826e-33	0.369336	0.929	0.677	1.33588e-28	9	Tfdp1
1.22593e-28	0.367145	0.996	0.938	1.80199e-24	9	Phb2
1.13985e-28	0.365985	0.993	0.89	1.67547e-24	9	U2af1
1.2411e-28	0.365766	0.985	0.842	1.82429e-24	9	Csrp2
5.91738e-15	0.361133	0.888	0.712	8.69796e-11	9	Hbegf
9.09362e-22	0.35668	0.981	0.841	1.33667e-17	9	Gsr
6.41224e-36	0.353415	1	0.99	9.42535e-32	9	Prdx1
1.48746e-25	0.352109	1	0.985	2.18641e-21	9	Krt18
1.99901e-30	0.348487	1	0.998	2.93834e-26	9	Rps6
3.93001e-60	0.347654	0.753	0.295	5.77673e-56	9	Rpa1
1.88676e-19	0.347562	0.487	0.251	2.77334e-15	9	Cyr61
9.73356e-29	0.345911	0.914	0.662	1.43074e-24	9	Rbmxl1
5.25442e-56	0.344645	0.689	0.264	7.72347e-52	9	Rad51ap1
2.581e-28	0.344509	0.936	0.672	3.79381e-24	9	Dkc1
3.86647e-23	0.344089	0.993	0.856	5.68333e-19	9	Impdh2
2.48306e-31	0.342691	0.929	0.631	3.64985e-27	9	Psip1
1.68308e-17	0.342678	0.951	0.731	2.47396e-13	9	Cbr3
1.52122e-54	0.342637	0.753	0.323	2.23604e-50	9	Ncapg2
1.10994e-29	0.341827	0.91	0.675	1.6315e-25	9	Eif1ad
1.82961e-21	0.340729	1	1	2.68934e-17	9	Rps2
6.83982e-46	0.336982	0.757	0.365	1.00539e-41	9	Nup85
4.55927e-19	0.336715	0.974	0.772	6.70167e-15	9	Cnih4
3.46067e-80	0.335733	0.667	0.188	5.08683e-76	9	Exo1
1.48603e-23	0.335236	0.933	0.714	2.18431e-19	9	Tfam
3.20446e-31	0.334854	0.929	0.654	4.71024e-27	9	Hspa14
2.03968e-22	0.333358	0.959	0.835	2.99812e-18	9	Eif2s1
3.27827e-27	0.332105	1	0.99	4.81872e-23	9	Eif5a
3.55175e-28	0.332047	0.869	0.611	5.22072e-24	9	Ptrh2
1.69794e-37	0.331373	0.846	0.522	2.4958e-33	9	Impa2
9.62552e-25	0.331173	1	0.96	1.41485e-20	9	Nme1
2.32866e-68	0.329114	0.719	0.259	3.4229e-64	9	Mms22l
2.94382e-72	0.329013	0.648	0.194	4.32712e-68	9	Cdc45
1.62306e-33	0.328987	0.891	0.62	2.38573e-29	9	Eif2b1
1.84864e-113	0.326578	0.558	0.084	2.71732e-109	9	Cdc6
1.82152e-24	0.324436	0.989	0.851	2.67745e-20	9	Rsl1d1
2.30844e-27	0.324235	1	0.995	3.39318e-23	9	Krt8
9.10079e-14	0.322741	1	0.96	1.33773e-09	9	Tmsb4x
4.09106e-27	0.321606	0.978	0.784	6.01345e-23	9	Nsmce4a
4.02305e-26	0.320812	0.936	0.703	5.91348e-22	9	Hpf1
1.39101e-20	0.320803	0.985	0.887	2.04465e-16	9	Cdk4
2.13231e-46	0.320336	0.734	0.351	3.13428e-42	9	Cenpk
5.60636e-19	0.318513	0.989	0.921	8.24078e-15	9	Prdx6
3.33939e-22	0.317644	0.989	0.85	4.90857e-18	9	Cenpx
8.41339e-26	0.317419	0.966	0.741	1.23668e-21	9	Ppid
3.43556e-24	0.316715	1	0.932	5.04993e-20	9	1810037I17Rik
6.21587e-22	0.315646	0.667	0.412	9.1367e-18	9	Esco2
1.57003e-07	0.314037	0.64	0.489	0.00230778	9	Edn1
4.30266e-35	0.312056	0.723	0.389	6.32448e-31	9	Cenph
1.00507e-21	0.31086	1	0.963	1.47735e-17	9	Hmgn1
7.26864e-24	0.309557	0.981	0.86	1.06842e-19	9	Txn2
4.06093e-44	0.308322	0.742	0.354	5.96916e-40	9	Asf1b
5.78381e-87	0.307069	0.539	0.104	8.50162e-83	9	Ccne2
2.39841e-21	0.305416	1	1	3.52542e-17	9	Rps17
1.55514e-23	0.305233	0.933	0.658	2.2859e-19	9	Cbx5
5.7226e-22	0.305	1	0.955	8.41165e-18	9	Sumo2
1.0869e-19	0.304362	0.996	0.899	1.59763e-15	9	Tmem14c
1.72775e-37	0.30327	0.689	0.326	2.53962e-33	9	Casp8ap2
4.06429e-22	0.302845	0.891	0.721	5.9741e-18	9	Sdc1
3.60847e-16	0.302509	1	1	5.30408e-12	9	Rpsa
5.05002e-19	0.300623	1	0.966	7.42303e-15	9	Srsf3
4.44084e-20	0.300614	0.895	0.726	6.52758e-16	9	Nudt19
4.71143e-12	0.300093	0.67	0.494	6.92533e-08	9	Tcim
3.02831e-21	0.29973	0.955	0.795	4.45132e-17	9	Ppm1g
2.40328e-30	0.29931	0.854	0.551	3.53259e-26	9	Rnaseh2a
1.96829e-20	0.298397	0.97	0.787	2.89319e-16	9	Ssrp1
6.86901e-18	0.298368	1	0.99	1.00968e-13	9	Eef1g
3.88283e-33	0.296692	0.801	0.492	5.70736e-29	9	Umps
2.05823e-54	0.296291	0.573	0.184	3.0254e-50	9	Brca1
2.68038e-19	0.296215	0.996	0.956	3.93989e-15	9	Cnbp
5.00922e-18	0.295636	0.981	0.899	7.36306e-14	9	Hnrnpd
2.50032e-14	0.295471	1	1	3.67522e-10	9	Rplp1
6.00074e-20	0.294866	0.966	0.806	8.82049e-16	9	Naa50
3.13145e-21	0.293988	1	0.94	4.60292e-17	9	Ndufa8
1.39589e-30	0.293768	1	1	2.05182e-26	9	Rps29
7.86789e-18	0.292691	0.985	0.878	1.1565e-13	9	Tomm40
2.45503e-21	0.292395	0.955	0.745	3.60865e-17	9	Lsm8
8.24278e-45	0.292124	0.689	0.302	1.21161e-40	9	Pold1
6.03879e-13	0.291597	1	0.921	8.87642e-09	9	Tuba1b
4.07373e-32	0.291011	0.79	0.435	5.98798e-28	9	Hirip3
1.64831e-27	0.290777	0.813	0.502	2.42285e-23	9	Rfc5
2.59984e-18	0.290297	0.914	0.696	3.82151e-14	9	Sfn
4.02065e-62	0.289465	0.599	0.182	5.90995e-58	9	Mybl2
2.91905e-19	0.288709	1	0.988	4.2907e-15	9	Hsp90aa1
2.08533e-12	0.287324	0.951	0.777	3.06523e-08	9	Smoc2
9.01028e-25	0.286368	0.936	0.711	1.32442e-20	9	Timm50
3.69084e-53	0.286305	0.648	0.232	5.42516e-49	9	Zfp367
6.24922e-25	0.285151	0.861	0.622	9.18572e-21	9	Ndufaf2
7.38297e-40	0.285125	0.689	0.321	1.08522e-35	9	Zmynd19
1.0079e-16	0.284828	1	1	1.48151e-12	9	Rps20
3.42294e-57	0.284792	0.588	0.186	5.03139e-53	9	Wdr76
4.28775e-17	0.28449	0.996	0.87	6.30256e-13	9	Pgd
1.24451e-20	0.283542	0.996	0.941	1.8293e-16	9	Snrpb
1.57248e-94	0.283409	0.551	0.103	2.31139e-90	9	Dscc1
2.30673e-14	0.283159	0.985	0.832	3.39066e-10	9	Ptgr1
5.98695e-17	0.282567	1	0.999	8.80022e-13	9	Rpl14
2.13435e-22	0.281859	0.884	0.677	3.13728e-18	9	2810004N23Rik
3.46585e-30	0.280905	0.768	0.475	5.09446e-26	9	Arl6ip6
2.17886e-17	0.280766	1	0.978	3.2027e-13	9	Ndufa4
7.64926e-21	0.280688	0.921	0.714	1.12436e-16	9	Atad3a
2.61997e-29	0.280294	0.824	0.514	3.8511e-25	9	Nxt1
3.23731e-16	0.280118	0.996	0.87	4.75851e-12	9	Cyp2c55
9.23542e-20	0.279922	0.951	0.776	1.35751e-15	9	Exosc7
7.48112e-13	0.279811	0.858	0.711	1.09965e-08	9	Selenoi
3.11712e-11	0.279498	1	0.863	4.58186e-07	9	Pycard
2.04876e-20	0.278795	0.959	0.799	3.01147e-16	9	Tmco1
3.76648e-35	0.2784	0.689	0.36	5.53635e-31	9	Tubg1
5.16816e-54	0.278221	0.637	0.229	7.59668e-50	9	Dhrs13
1.26158e-22	0.277489	1	0.956	1.8544e-18	9	Arpc1b
2.5236e-12	0.277093	1	0.999	3.70944e-08	9	Rpl39
1.82865e-18	0.276731	1	0.989	2.68793e-14	9	Serbp1
1.64778e-11	0.276469	1	0.998	2.42207e-07	9	Eef1b2
1.78251e-19	0.275532	0.948	0.721	2.62011e-15	9	Timm10
4.38684e-19	0.274438	0.974	0.882	6.44822e-15	9	Vdac3
1.09268e-34	0.274305	0.727	0.38	1.60614e-30	9	Ncapd3
5.03064e-20	0.274122	1	0.993	7.39454e-16	9	Ybx1
2.47415e-28	0.273977	0.745	0.44	3.63675e-24	9	Cd3eap
4.18317e-16	0.273569	0.996	0.95	6.14884e-12	9	Eif3i
2.34316e-16	0.272972	0.989	0.907	3.44422e-12	9	1110008F13Rik
2.10457e-21	0.271705	1	0.984	3.0935e-17	9	Slc25a5
1.49727e-37	0.271593	0.689	0.34	2.20084e-33	9	Msh2
8.27929e-19	0.269971	0.996	0.881	1.21697e-14	9	Phf5a
2.94253e-49	0.268656	0.618	0.232	4.32522e-45	9	Pola2
5.83416e-32	0.266681	0.715	0.386	8.57563e-28	9	Mtap
5.36499e-15	0.266601	1	0.978	7.886e-11	9	Set
1.9431e-15	0.265269	1	0.953	2.85617e-11	9	Snrpd2
8.29179e-13	0.265222	0.996	0.896	1.21881e-08	9	Snrpg
1.17171e-16	0.265038	0.985	0.822	1.7223e-12	9	Hsd17b10
6.86658e-19	0.264674	1	0.972	1.00932e-14	9	Tomm20
8.10384e-21	0.264538	1	0.999	1.19118e-16	9	Rpl7a
3.08903e-23	0.264424	1	1	4.54057e-19	9	Rps21
9.30189e-08	0.264113	1	1	0.00136729	9	Rpl12
5.19167e-20	0.263581	0.663	0.387	7.63124e-16	9	Ccnd1
2.27314e-12	0.261051	0.996	0.833	3.34129e-08	9	Acot1
6.72455e-22	0.26083	0.828	0.574	9.88442e-18	9	Nsd2
1.04941e-13	0.259778	0.996	0.906	1.54252e-09	9	Srsf7
1.19185e-21	0.259774	0.921	0.727	1.7519e-17	9	Uba2
7.98098e-18	0.25953	0.974	0.853	1.17312e-13	9	Eif3g
3.40733e-17	0.25864	0.981	0.848	5.00844e-13	9	Acaa2
7.12992e-21	0.257938	0.869	0.66	1.04803e-16	9	Nip7
1.34582e-14	0.25753	0.993	0.869	1.97822e-10	9	Fbl
6.91889e-15	0.257389	1	0.93	1.01701e-10	9	Nop10
9.46077e-22	0.257171	1	0.991	1.39064e-17	9	Hint1
2.52434e-20	0.257115	0.884	0.682	3.71052e-16	9	Ubap2
2.55841e-14	0.255595	0.993	0.907	3.76061e-10	9	Tmem147
8.23903e-17	0.254713	1	0.956	1.21106e-12	9	Eif3e
3.07543e-18	0.25468	0.918	0.736	4.52057e-14	9	Prelid3b
5.4591e-14	0.254601	1	0.994	8.02434e-10	9	Txn1
1.26121e-17	0.254576	0.865	0.651	1.85385e-13	9	Rpa3
1.85094e-12	0.253645	1	0.897	2.7207e-08	9	Cbr1
1.17935e-30	0.253563	0.682	0.369	1.73353e-26	9	Plek2
3.31253e-16	0.253236	0.974	0.841	4.86909e-12	9	Mrpl17
6.72614e-28	0.25322	0.719	0.41	9.88675e-24	9	Syce2
7.15123e-19	0.252985	0.97	0.809	1.05116e-14	9	Rbbp4
1.0776e-09	0.251885	1	0.996	1.58396e-05	9	Dbi
8.38753e-15	0.25166	0.985	0.876	1.23288e-10	9	Fkbp3
1.87216e-15	0.251321	0.944	0.756	2.75189e-11	9	Mrto4
8.80662e-08	0.251147	1	0.927	0.00129448	9	Tubb5
4.28123e-56	0.251098	0.558	0.171	6.29298e-52	9	Psmc3ip
2.48869e-25	0.251076	0.772	0.484	3.65813e-21	9	Gart
1.46108e-15	0.250997	0.97	0.738	2.14764e-11	9	Lsm3
3.50304e-16	0.25096	0.944	0.764	5.14912e-12	9	Cisd3
9.54871e-19	0.250534	0.888	0.702	1.40357e-14	9	Alad
1.26989e-16	0.250428	1	0.999	1.86662e-12	9	Rplp2

[truncated: 12 more sheets: cluster10, cluster11, cluster12, cluster13, cluster14, cluster15, cluster16, cluster17, cluster18, cluster19, cluster20, cluster21]
